# Supplementary material for: Palladium carbene complexes as persistent radicals
Source: Chem Sci. 2015 May 18;6(8):4570–9. doi: 10.1039/c5sc01441g (PMC5500858; doi:10.1039/c5sc01441g)
Supplement: Supplementary file 3 [file SC-006-C5SC01441G-s003.cif]

# Electronic Supplementary Material (ESI) for Chemical Science.
# This journal is © The Royal Society of Chemistry 2015

####################################################################### 
# 
# This file contains crystal structure data downloaded from the 
# Cambridge Structural Database (CSD) hosted by the Cambridge 
# Crystallographic Data Centre (CCDC).
# 
# Full information about CCDC data access policies and citation 
# guidelines are available at http://www.ccdc.cam.ac.uk/access/V1 
# 
# Audit and citation data items may have been added by the CCDC. 
# Please retain this information to preserve the provenance of 
# this file and to allow appropriate attribution of the data. 
# 
#######################################################################

data_cc218c
_database_code_depnum_ccdc_archive 'CCDC 1002269'
_audit_update_record             
;
2015-04-06 deposited with the CCDC.
2015-05-28 downloaded from the CCDC.
;

_audit_creation_method           SHELXL-97
_chemical_name_systematic        
; 
 ? 
;
_chemical_name_common            ?
_chemical_melting_point          ?
_chemical_formula_moiety         ?
_chemical_formula_sum            'C104 H154 I4 O P8 Pd4'
_chemical_formula_weight         2601.23

loop_
_atom_type_symbol
_atom_type_description
_atom_type_scat_dispersion_real
_atom_type_scat_dispersion_imag
_atom_type_scat_source
C C 0.0033 0.0016 'International Tables Vol C Tables 4.2.6.8 and 6.1.1.4'
H H 0.0000 0.0000 'International Tables Vol C Tables 4.2.6.8 and 6.1.1.4'
P P 0.1023 0.0942 'International Tables Vol C Tables 4.2.6.8 and 6.1.1.4'
Pd Pd -0.9988 1.0072 'International Tables Vol C Tables 4.2.6.8 and 6.1.1.4'
I I -0.4742 1.8119 'International Tables Vol C Tables 4.2.6.8 and 6.1.1.4'
O O 0.0106 0.0060 'International Tables Vol C Tables 4.2.6.8 and 6.1.1.4'

_symmetry_cell_setting           monoclinic
_symmetry_space_group_name_H-M   P2(1)/c

loop_
_symmetry_equiv_pos_as_xyz
'x, y, z'
'-x, y+1/2, -z+1/2'
'-x, -y, -z'
'x, -y-1/2, z-1/2'

_cell_length_a                   16.2343(6)
_cell_length_b                   15.9423(6)
_cell_length_c                   20.8753(8)
_cell_angle_alpha                90.00
_cell_angle_beta                 94.7040(14)
_cell_angle_gamma                90.00
_cell_volume                     5384.6(4)
_cell_formula_units_Z            2
_cell_measurement_temperature    120(2)
_cell_measurement_reflns_used    ?
_cell_measurement_theta_min      ?
_cell_measurement_theta_max      ?

_exptl_crystal_description       block
_exptl_crystal_colour            ?
_exptl_crystal_size_max          0.11
_exptl_crystal_size_mid          0.09
_exptl_crystal_size_min          0.08
_exptl_crystal_density_meas      ?
_exptl_crystal_density_diffrn    1.604
_exptl_crystal_density_method    'not measured'
_exptl_crystal_F_000             2604
_exptl_absorpt_coefficient_mu    1.967
_exptl_absorpt_correction_type   multi-scan
_exptl_absorpt_correction_T_min  0.6774
_exptl_absorpt_correction_T_max  0.7457
_exptl_absorpt_process_details   
'Bruker AXS area detector scaling and absorption correction'

_exptl_special_details           
; 
 ? 
;

_diffrn_ambient_temperature      120(2)
_diffrn_radiation_wavelength     0.71073
_diffrn_radiation_type           MoK\a
_diffrn_radiation_source         'fine-focus sealed tube'
_diffrn_radiation_monochromator  graphite
_diffrn_measurement_device_type  ?
_diffrn_measurement_method       ?
_diffrn_detector_area_resol_mean ?
_diffrn_standards_number         ?
_diffrn_standards_interval_count ?
_diffrn_standards_interval_time  ?
_diffrn_standards_decay_%        ?
_diffrn_reflns_number            131164
_diffrn_reflns_av_R_equivalents  0.0363
_diffrn_reflns_av_sigmaI/netI    0.0145
_diffrn_reflns_limit_h_min       -19
_diffrn_reflns_limit_h_max       19
_diffrn_reflns_limit_k_min       -18
_diffrn_reflns_limit_k_max       18
_diffrn_reflns_limit_l_min       -24
_diffrn_reflns_limit_l_max       24
_diffrn_reflns_theta_min         1.26
_diffrn_reflns_theta_max         25.00
_reflns_number_total             9479
_reflns_number_gt                8389
_reflns_threshold_expression     >2sigma(I)

_computing_data_collection       ?
_computing_cell_refinement       ?
_computing_data_reduction        ?
_computing_structure_solution    'SHELXS-97 (Sheldrick, 1990)'
_computing_structure_refinement  'SHELXL-97 (Sheldrick, 1997)'
_computing_molecular_graphics    ?
_computing_publication_material  ?

_refine_special_details          
; 
 Refinement of F^2^ against ALL reflections.  The weighted R-factor wR and 
 goodness of fit S are based on F^2^, conventional R-factors R are based 
 on F, with F set to zero for negative F^2^. The threshold expression of 
 F^2^ > 2sigma(F^2^) is used only for calculating R-factors(gt) etc. and is 
 not relevant to the choice of reflections for refinement.  R-factors based 
 on F^2^ are statistically about twice as large as those based on F, and R- 
 factors based on ALL data will be even larger. 
;

_refine_ls_structure_factor_coef Fsqd
_refine_ls_matrix_type           full
_refine_ls_weighting_scheme      calc
_refine_ls_weighting_details     
'calc w=1/[\s^2^(Fo^2^)+(0.0368P)^2^+0.1221P] where P=(Fo^2^+2Fc^2^)/3'
_atom_sites_solution_primary     direct
_atom_sites_solution_secondary   difmap
_atom_sites_solution_hydrogens   geom
_refine_ls_hydrogen_treatment    constr
_refine_ls_extinction_method     none
_refine_ls_extinction_coef       ?
_refine_ls_number_reflns         9479
_refine_ls_number_parameters     477
_refine_ls_number_restraints     0
_refine_ls_R_factor_all          0.0314
_refine_ls_R_factor_gt           0.0257
_refine_ls_wR_factor_ref         0.0733
_refine_ls_wR_factor_gt          0.0662
_refine_ls_goodness_of_fit_ref   1.113
_refine_ls_restrained_S_all      1.113
_refine_ls_shift/su_max          0.001
_refine_ls_shift/su_mean         0.000

loop_
_atom_site_label
_atom_site_type_symbol
_atom_site_fract_x
_atom_site_fract_y
_atom_site_fract_z
_atom_site_U_iso_or_equiv
_atom_site_adp_type
_atom_site_occupancy
_atom_site_symmetry_multiplicity
_atom_site_calc_flag
_atom_site_refinement_flags
_atom_site_disorder_assembly
_atom_site_disorder_group
C1 C 0.33153(19) 0.1629(2) 0.26023(15) 0.0176(7) Uani 1 1 d . . .
I1 I 0.124228(14) 0.164057(15) 0.083611(11) 0.02900(7) Uani 1 1 d . . .
Pd1 Pd 0.228688(15) 0.161018(15) 0.190196(11) 0.01728(7) Uani 1 1 d . . .
C2 C 0.65139(19) 0.1826(2) 0.16751(15) 0.0186(7) Uani 1 1 d . . .
I2 I 0.667193(14) 0.277488(14) -0.045750(10) 0.02406(7) Uani 1 1 d . . .
Pd2 Pd 0.661429(14) 0.222172(15) 0.075380(11) 0.01620(7) Uani 1 1 d . . .
P11 P 0.23227(5) 0.01697(5) 0.21072(4) 0.01856(17) Uani 1 1 d . . .
O9 O 1.0000 0.5000 0.0000 0.0658(14) Uani 1 2 d S . .
C11 C 0.31086(19) 0.1016(2) 0.31291(15) 0.0190(7) Uani 1 1 d . . .
P12 P 0.21527(5) 0.29868(6) 0.21480(4) 0.02249(19) Uani 1 1 d . . .
C12 C 0.27613(19) 0.0236(2) 0.29410(15) 0.0206(7) Uani 1 1 d . . .
C13 C 0.2660(2) -0.0388(2) 0.33990(16) 0.0248(7) Uani 1 1 d . . .
H13 H 0.2459 -0.0925 0.3265 0.030 Uiso 1 1 calc R . .
C14 C 0.2852(2) -0.0230(2) 0.40492(17) 0.0268(8) Uani 1 1 d . . .
H14 H 0.2786 -0.0655 0.4360 0.032 Uiso 1 1 calc R . .
C15 C 0.3137(2) 0.0553(2) 0.42348(17) 0.0284(8) Uani 1 1 d . . .
H15 H 0.3244 0.0676 0.4679 0.034 Uiso 1 1 calc R . .
C16 C 0.3272(2) 0.1167(2) 0.37838(16) 0.0238(7) Uani 1 1 d . . .
H16 H 0.3479 0.1699 0.3924 0.029 Uiso 1 1 calc R . .
P21 P 0.52317(5) 0.24298(5) 0.07745(4) 0.01620(7) Uani 1 1 d . . .
C21 C 0.3566(2) 0.2511(2) 0.28317(15) 0.0195(7) Uani 1 1 d . . .
P22 P 0.79370(5) 0.16841(6) 0.09114(4) 0.01907(18) Uani 1 1 d . . .
C22 C 0.3109(2) 0.3221(2) 0.26250(16) 0.0232(7) Uani 1 1 d . . .
C26 C 0.4284(2) 0.2652(2) 0.32375(15) 0.0222(7) Uani 1 1 d . . .
H26 H 0.4605 0.2184 0.3392 0.027 Uiso 1 1 calc R . .
C25 C 0.4539(2) 0.3450(2) 0.34195(16) 0.0278(8) Uani 1 1 d . . .
H25 H 0.5030 0.3526 0.3693 0.033 Uiso 1 1 calc R . .
C24 C 0.4079(3) 0.4141(2) 0.32028(18) 0.0333(9) Uani 1 1 d . . .
H24 H 0.4254 0.4691 0.3324 0.040 Uiso 1 1 calc R . .
C23 C 0.3364(2) 0.4023(2) 0.28094(17) 0.0305(8) Uani 1 1 d . . .
H23 H 0.3044 0.4495 0.2663 0.037 Uiso 1 1 calc R . .
C31 C 0.1304(2) -0.0329(3) 0.2190(2) 0.0368(5) Uani 1 1 d . . .
H31 H 0.1403 -0.0857 0.2443 0.044 Uiso 1 1 calc R . .
C32 C 0.2875(2) -0.0652(2) 0.16639(18) 0.0312(5) Uani 1 1 d . . .
H32 H 0.2449 -0.1080 0.1523 0.037 Uiso 1 1 calc R . .
C33 C 0.0769(2) 0.0241(3) 0.2566(2) 0.0368(5) Uani 1 1 d . . .
H33A H 0.0654 0.0761 0.2325 0.055 Uiso 1 1 calc R . .
H33B H 0.1060 0.0373 0.2984 0.055 Uiso 1 1 calc R . .
H33C H 0.0247 -0.0043 0.2632 0.055 Uiso 1 1 calc R . .
C94 C 0.9289(18) 0.5887(19) 0.0616(15) 0.108(10) Uani 0.540(14) 1 d P A 2
H94A H 0.9791 0.6229 0.0679 0.162 Uiso 0.540(14) 1 calc PR A 2
H94B H 0.9260 0.5506 0.0981 0.162 Uiso 0.540(14) 1 calc PR A 2
H94C H 0.8803 0.6253 0.0583 0.162 Uiso 0.540(14) 1 calc PR A 2
C95 C 1.0890(15) 0.3932(19) -0.0434(16) 0.065(6) Uani 0.460(14) 1 d P A 1
H95A H 1.0917 0.3604 -0.0829 0.078 Uiso 0.460(14) 1 calc PR A 1
H95B H 1.0887 0.3551 -0.0065 0.078 Uiso 0.460(14) 1 calc PR A 1
H95C H 1.1371 0.4303 -0.0377 0.078 Uiso 0.460(14) 1 calc PR A 1
C93 C 0.9310(7) 0.5430(7) 0.0062(6) 0.069(4) Uani 0.540(14) 1 d P A 2
H93A H 0.8841 0.5031 0.0037 0.083 Uiso 0.540(14) 1 calc PR A 2
H93B H 0.9222 0.5817 -0.0308 0.083 Uiso 0.540(14) 1 calc PR A 2
C92 C 1.0090(7) 0.4463(7) -0.0482(5) 0.049(4) Uani 0.460(14) 1 d P A 1
H92A H 1.0068 0.4787 -0.0888 0.058 Uiso 0.460(14) 1 calc PR A 1
H92B H 0.9612 0.4076 -0.0512 0.058 Uiso 0.460(14) 1 calc PR A 1
C34 C 0.0857(2) -0.0566(3) 0.1540(2) 0.0368(5) Uani 1 1 d . . .
H34A H 0.0785 -0.0064 0.1270 0.055 Uiso 1 1 calc R . .
H34B H 0.0314 -0.0804 0.1608 0.055 Uiso 1 1 calc R . .
H34C H 0.1185 -0.0981 0.1326 0.055 Uiso 1 1 calc R . .
C35 C 0.3185(2) -0.0296(2) 0.10504(17) 0.0312(5) Uani 1 1 d . . .
H35A H 0.3343 -0.0758 0.0776 0.047 Uiso 1 1 calc R . .
H35B H 0.3666 0.0063 0.1160 0.047 Uiso 1 1 calc R . .
H35C H 0.2746 0.0035 0.0821 0.047 Uiso 1 1 calc R . .
C36 C 0.3536(2) -0.1114(2) 0.20680(18) 0.0312(5) Uani 1 1 d . . .
H36A H 0.3748 -0.1575 0.1817 0.047 Uiso 1 1 calc R . .
H36B H 0.3304 -0.1342 0.2450 0.047 Uiso 1 1 calc R . .
H36C H 0.3989 -0.0728 0.2200 0.047 Uiso 1 1 calc R . .
C43 C 0.1484(3) 0.2641(3) 0.3310(2) 0.0420(6) Uani 1 1 d . . .
H43A H 0.1490 0.2046 0.3192 0.063 Uiso 1 1 calc R . .
H43B H 0.1041 0.2743 0.3592 0.063 Uiso 1 1 calc R . .
H43C H 0.2017 0.2792 0.3535 0.063 Uiso 1 1 calc R . .
C42 C 0.1923(3) 0.3773(3) 0.1509(2) 0.0377(5) Uani 1 1 d . . .
H42 H 0.1434 0.3549 0.1239 0.045 Uiso 1 1 calc R . .
C41 C 0.1338(3) 0.3170(3) 0.2707(2) 0.0420(6) Uani 1 1 d . . .
H41 H 0.1366 0.3773 0.2839 0.050 Uiso 1 1 calc R . .
C44 C 0.0489(3) 0.3012(3) 0.2365(2) 0.0420(6) Uani 1 1 d . . .
H44A H 0.0387 0.3417 0.2014 0.063 Uiso 1 1 calc R . .
H44B H 0.0066 0.3076 0.2670 0.063 Uiso 1 1 calc R . .
H44C H 0.0467 0.2441 0.2189 0.063 Uiso 1 1 calc R . .
C46 C 0.2626(2) 0.3799(3) 0.1068(2) 0.0377(5) Uani 1 1 d . . .
H46A H 0.2739 0.3230 0.0921 0.057 Uiso 1 1 calc R . .
H46B H 0.3122 0.4028 0.1303 0.057 Uiso 1 1 calc R . .
H46C H 0.2467 0.4156 0.0696 0.057 Uiso 1 1 calc R . .
C45 C 0.1684(3) 0.4648(2) 0.1697(2) 0.0377(5) Uani 1 1 d . . .
H45A H 0.1502 0.4968 0.1310 0.057 Uiso 1 1 calc R . .
H45B H 0.2162 0.4927 0.1921 0.057 Uiso 1 1 calc R . .
H45C H 0.1233 0.4619 0.1981 0.057 Uiso 1 1 calc R . .
C54 C 0.40429(19) 0.1232(2) 0.22377(15) 0.0174(6) Uani 1 1 d . . .
H54 H 0.3823 0.0682 0.2069 0.021 Uiso 1 1 calc R . .
C55 C 0.48277(19) 0.1020(2) 0.26418(15) 0.0178(7) Uani 1 1 d . . .
H55 H 0.4777 0.0750 0.3042 0.021 Uiso 1 1 calc R . .
C56 C 0.5591(2) 0.1184(2) 0.24773(15) 0.0198(7) Uani 1 1 d . . .
H56 H 0.6049 0.1007 0.2758 0.024 Uiso 1 1 calc R . .
C61 C 0.7302(2) 0.1756(2) 0.20820(15) 0.0208(7) Uani 1 1 d . . .
C62 C 0.8043(2) 0.1615(2) 0.17839(16) 0.0230(7) Uani 1 1 d . . .
C63 C 0.8796(2) 0.1527(2) 0.21527(17) 0.0282(8) Uani 1 1 d . . .
H63 H 0.9283 0.1403 0.1949 0.034 Uiso 1 1 calc R . .
C64 C 0.8836(2) 0.1621(3) 0.28144(18) 0.0326(9) Uani 1 1 d . . .
H64 H 0.9348 0.1553 0.3064 0.039 Uiso 1 1 calc R . .
C65 C 0.8124(2) 0.1815(3) 0.31108(17) 0.0300(8) Uani 1 1 d . . .
H65 H 0.8154 0.1907 0.3562 0.036 Uiso 1 1 calc R . .
C66 C 0.7373(2) 0.1873(2) 0.27527(16) 0.0244(7) Uani 1 1 d . . .
H66 H 0.6891 0.1997 0.2964 0.029 Uiso 1 1 calc R . .
C71 C 0.4632(2) 0.1953(2) 0.00745(16) 0.0224(4) Uani 1 1 d . . .
H71 H 0.4834 0.2221 -0.0317 0.027 Uiso 1 1 calc R . .
C72 C 0.47774(19) 0.3463(2) 0.08870(14) 0.01620(7) Uani 1 1 d . . .
H72 H 0.4166 0.3386 0.0889 0.019 Uiso 1 1 calc R . .
C73 C 0.3694(2) 0.2063(2) 0.00217(16) 0.0224(4) Uani 1 1 d . . .
H73A H 0.3559 0.2658 0.0068 0.034 Uiso 1 1 calc R . .
H73B H 0.3459 0.1740 0.0362 0.034 Uiso 1 1 calc R . .
H73C H 0.3463 0.1861 -0.0399 0.034 Uiso 1 1 calc R . .
C74 C 0.4863(2) 0.1024(2) 0.00464(16) 0.0224(4) Uani 1 1 d . . .
H74A H 0.4559 0.0762 -0.0327 0.034 Uiso 1 1 calc R . .
H74B H 0.4719 0.0743 0.0440 0.034 Uiso 1 1 calc R . .
H74C H 0.5458 0.0970 0.0008 0.034 Uiso 1 1 calc R . .
C75 C 0.49276(18) 0.4059(2) 0.03365(14) 0.01620(7) Uani 1 1 d . . .
H75A H 0.4735 0.3797 -0.0073 0.024 Uiso 1 1 calc R . .
H75B H 0.5520 0.4179 0.0340 0.024 Uiso 1 1 calc R . .
H75C H 0.4625 0.4583 0.0389 0.024 Uiso 1 1 calc R . .
C76 C 0.50863(18) 0.3843(2) 0.15335(14) 0.01620(7) Uani 1 1 d . . .
H76A H 0.5684 0.3938 0.1544 0.024 Uiso 1 1 calc R . .
H76B H 0.4968 0.3458 0.1880 0.024 Uiso 1 1 calc R . .
H76C H 0.4805 0.4379 0.1592 0.024 Uiso 1 1 calc R . .
C81 C 0.8056(2) 0.0622(2) 0.0581(2) 0.0332(5) Uani 1 1 d . . .
H81 H 0.8035 0.0678 0.0103 0.040 Uiso 1 1 calc R . .
C82 C 0.8875(2) 0.2260(2) 0.07079(19) 0.0321(5) Uani 1 1 d . . .
H82 H 0.9360 0.1996 0.0957 0.039 Uiso 1 1 calc R . .
C83 C 0.7333(2) 0.0070(2) 0.07329(19) 0.0332(5) Uani 1 1 d . . .
H83A H 0.6814 0.0331 0.0562 0.050 Uiso 1 1 calc R . .
H83B H 0.7331 0.0006 0.1200 0.050 Uiso 1 1 calc R . .
H83C H 0.7388 -0.0482 0.0535 0.050 Uiso 1 1 calc R . .
C84 C 0.8881(2) 0.0195(2) 0.08015(19) 0.0332(5) Uani 1 1 d . . .
H84A H 0.8918 -0.0345 0.0582 0.050 Uiso 1 1 calc R . .
H84B H 0.8911 0.0104 0.1267 0.050 Uiso 1 1 calc R . .
H84C H 0.9340 0.0555 0.0696 0.050 Uiso 1 1 calc R . .
C85 C 0.9016(2) 0.2189(2) -0.00022(19) 0.0321(5) Uani 1 1 d . . .
H85A H 0.8529 0.2398 -0.0262 0.048 Uiso 1 1 calc R . .
H85B H 0.9110 0.1600 -0.0110 0.048 Uiso 1 1 calc R . .
H85C H 0.9500 0.2523 -0.0092 0.048 Uiso 1 1 calc R . .
C86 C 0.8834(2) 0.3164(2) 0.09231(19) 0.0321(5) Uani 1 1 d . . .
H86A H 0.9344 0.3454 0.0834 0.048 Uiso 1 1 calc R . .
H86B H 0.8769 0.3184 0.1386 0.048 Uiso 1 1 calc R . .
H86C H 0.8361 0.3441 0.0689 0.048 Uiso 1 1 calc R . .
C53 C 0.42313(19) 0.17205(19) 0.16555(15) 0.0172(6) Uani 1 1 d . . .
H53 H 0.3782 0.1946 0.1390 0.021 Uiso 1 1 calc R . .
C52 C 0.50027(19) 0.18573(19) 0.14881(14) 0.0160(6) Uani 1 1 d . . .
C51 C 0.5754(2) 0.16236(19) 0.18845(15) 0.0174(7) Uani 1 1 d . . .

loop_
_atom_site_aniso_label
_atom_site_aniso_U_11
_atom_site_aniso_U_22
_atom_site_aniso_U_33
_atom_site_aniso_U_23
_atom_site_aniso_U_13
_atom_site_aniso_U_12
C1 0.0152(16) 0.0200(16) 0.0180(16) 0.0006(13) 0.0029(13) -0.0005(13)
I1 0.02185(13) 0.03635(14) 0.02750(13) 0.00361(10) -0.00580(9) 0.00175(10)
Pd1 0.01412(13) 0.01969(13) 0.01809(13) 0.00131(9) 0.00176(9) 0.00042(9)
C2 0.0161(16) 0.0240(17) 0.0158(16) -0.0003(13) 0.0018(12) 0.0007(13)
I2 0.02393(12) 0.03376(13) 0.01508(11) 0.00413(9) 0.00508(9) -0.00151(9)
Pd2 0.01220(12) 0.02353(13) 0.01312(12) 0.00162(9) 0.00262(9) -0.00088(9)
P11 0.0146(4) 0.0206(4) 0.0204(4) 0.0014(3) 0.0014(3) -0.0028(3)
O9 0.045(3) 0.094(4) 0.061(3) -0.017(3) 0.019(2) -0.014(3)
C11 0.0131(15) 0.0244(17) 0.0200(16) 0.0013(13) 0.0036(12) 0.0007(13)
P12 0.0204(4) 0.0219(4) 0.0260(5) 0.0012(4) 0.0066(4) 0.0031(4)
C12 0.0154(16) 0.0264(18) 0.0205(16) 0.0001(14) 0.0043(13) -0.0006(13)
C13 0.0209(17) 0.0263(18) 0.0273(18) 0.0063(15) 0.0030(14) -0.0035(14)
C14 0.0223(18) 0.033(2) 0.0251(18) 0.0100(15) 0.0048(14) -0.0020(15)
C15 0.0230(18) 0.042(2) 0.0201(17) 0.0019(16) 0.0044(14) -0.0031(16)
C16 0.0224(18) 0.0277(19) 0.0216(17) -0.0003(14) 0.0041(14) -0.0040(14)
P21 0.01220(12) 0.02353(13) 0.01312(12) 0.00162(9) 0.00262(9) -0.00088(9)
C21 0.0219(17) 0.0217(17) 0.0156(15) -0.0006(13) 0.0065(13) -0.0030(14)
P22 0.0119(4) 0.0304(5) 0.0152(4) 0.0002(3) 0.0021(3) -0.0001(3)
C22 0.0252(18) 0.0243(18) 0.0209(17) 0.0009(14) 0.0065(14) -0.0004(14)
C26 0.0243(18) 0.0251(18) 0.0176(16) 0.0004(13) 0.0040(14) -0.0037(14)
C25 0.030(2) 0.034(2) 0.0191(17) -0.0024(15) 0.0048(15) -0.0115(16)
C24 0.049(2) 0.0240(19) 0.028(2) -0.0054(15) 0.0085(17) -0.0097(17)
C23 0.039(2) 0.0237(19) 0.0291(19) -0.0014(15) 0.0059(16) 0.0012(16)
C31 0.0209(11) 0.0409(13) 0.0485(14) 0.0049(11) 0.0021(10) -0.0082(10)
C32 0.0361(12) 0.0287(11) 0.0292(11) -0.0048(9) 0.0048(9) 0.0035(9)
C33 0.0209(11) 0.0409(13) 0.0485(14) 0.0049(11) 0.0021(10) -0.0082(10)
C94 0.11(2) 0.13(2) 0.088(18) -0.005(13) 0.036(14) 0.030(16)
C95 0.039(8) 0.068(11) 0.088(18) 0.005(9) 0.010(8) 0.013(8)
C93 0.061(7) 0.070(7) 0.076(8) -0.007(6) 0.001(6) 0.007(6)
C92 0.056(8) 0.044(6) 0.046(6) 0.005(5) 0.006(5) 0.010(5)
C34 0.0209(11) 0.0409(13) 0.0485(14) 0.0049(11) 0.0021(10) -0.0082(10)
C35 0.0361(12) 0.0287(11) 0.0292(11) -0.0048(9) 0.0048(9) 0.0035(9)
C36 0.0361(12) 0.0287(11) 0.0292(11) -0.0048(9) 0.0048(9) 0.0035(9)
C43 0.0367(13) 0.0455(14) 0.0470(15) -0.0035(11) 0.0223(12) 0.0030(11)
C42 0.0339(13) 0.0352(13) 0.0449(14) 0.0108(11) 0.0093(11) 0.0112(10)
C41 0.0367(13) 0.0455(14) 0.0470(15) -0.0035(11) 0.0223(12) 0.0030(11)
C44 0.0367(13) 0.0455(14) 0.0470(15) -0.0035(11) 0.0223(12) 0.0030(11)
C46 0.0339(13) 0.0352(13) 0.0449(14) 0.0108(11) 0.0093(11) 0.0112(10)
C45 0.0339(13) 0.0352(13) 0.0449(14) 0.0108(11) 0.0093(11) 0.0112(10)
C54 0.0139(15) 0.0196(16) 0.0190(16) 0.0011(13) 0.0037(12) -0.0010(13)
C55 0.0203(16) 0.0182(16) 0.0157(15) 0.0047(12) 0.0056(13) 0.0008(13)
C56 0.0185(16) 0.0232(17) 0.0173(16) 0.0026(13) 0.0000(13) 0.0020(13)
C61 0.0160(16) 0.0295(19) 0.0169(16) 0.0026(13) 0.0017(13) -0.0021(14)
C62 0.0166(17) 0.034(2) 0.0186(17) 0.0004(14) 0.0020(13) -0.0007(14)
C63 0.0156(17) 0.045(2) 0.0234(18) 0.0006(16) 0.0007(14) 0.0012(16)
C64 0.0194(18) 0.051(2) 0.0266(19) 0.0040(17) -0.0041(15) -0.0008(17)
C65 0.0257(19) 0.045(2) 0.0186(17) -0.0020(16) -0.0018(14) -0.0006(17)
C66 0.0204(18) 0.0337(19) 0.0191(17) 0.0010(14) 0.0013(14) 0.0003(15)
C71 0.0224(11) 0.0250(10) 0.0196(9) -0.0021(8) -0.0002(8) -0.0026(8)
C72 0.01220(12) 0.02353(13) 0.01312(12) 0.00162(9) 0.00262(9) -0.00088(9)
C73 0.0224(11) 0.0250(10) 0.0196(9) -0.0021(8) -0.0002(8) -0.0026(8)
C74 0.0224(11) 0.0250(10) 0.0196(9) -0.0021(8) -0.0002(8) -0.0026(8)
C75 0.01220(12) 0.02353(13) 0.01312(12) 0.00162(9) 0.00262(9) -0.00088(9)
C76 0.01220(12) 0.02353(13) 0.01312(12) 0.00162(9) 0.00262(9) -0.00088(9)
C81 0.0256(12) 0.0327(12) 0.0406(13) -0.0036(10) -0.0017(10) 0.0009(10)
C82 0.0179(10) 0.0400(13) 0.0392(13) 0.0051(10) 0.0077(9) -0.0005(9)
C83 0.0256(12) 0.0327(12) 0.0406(13) -0.0036(10) -0.0017(10) 0.0009(10)
C84 0.0256(12) 0.0327(12) 0.0406(13) -0.0036(10) -0.0017(10) 0.0009(10)
C85 0.0179(10) 0.0400(13) 0.0392(13) 0.0051(10) 0.0077(9) -0.0005(9)
C86 0.0179(10) 0.0400(13) 0.0392(13) 0.0051(10) 0.0077(9) -0.0005(9)
C53 0.0149(16) 0.0201(16) 0.0167(15) 0.0001(13) 0.0009(12) 0.0005(13)
C52 0.0160(16) 0.0161(15) 0.0163(15) -0.0012(12) 0.0035(12) 0.0004(12)
C51 0.0178(16) 0.0201(16) 0.0144(15) 0.0014(12) 0.0024(12) 0.0014(13)

_geom_special_details            
; 
 All esds (except the esd in the dihedral angle between two l.s. planes) 
 are estimated using the full covariance matrix.  The cell esds are taken 
 into account individually in the estimation of esds in distances, angles 
 and torsion angles; correlations between esds in cell parameters are only 
 used when they are defined by crystal symmetry.  An approximate (isotropic) 
 treatment of cell esds is used for estimating esds involving l.s. planes. 
;

loop_
_geom_bond_atom_site_label_1
_geom_bond_atom_site_label_2
_geom_bond_distance
_geom_bond_site_symmetry_2
_geom_bond_publ_flag
C1 C11 1.529(4) . ?
C1 C21 1.530(4) . ?
C1 C54 1.588(4) . ?
C1 Pd1 2.127(3) . ?
I1 Pd1 2.6851(3) . ?
Pd1 P12 2.2686(9) . ?
Pd1 P11 2.3359(9) . ?
C2 C51 1.380(4) . ?
C2 C61 1.481(4) . ?
C2 Pd2 2.043(3) . ?
I2 Pd2 2.6868(3) . ?
Pd2 P21 2.2728(8) . ?
Pd2 P22 2.3104(9) . ?
P11 C12 1.829(3) . ?
P11 C31 1.855(4) . ?
P11 C32 1.874(4) . ?
O9 C93 1.329(11) 3_765 ?
O9 C93 1.329(11) . ?
O9 C92 1.338(11) 3_765 ?
O9 C92 1.338(11) . ?
C11 C16 1.392(5) . ?
C11 C12 1.409(5) . ?
P12 C22 1.813(4) . ?
P12 C42 1.846(4) . ?
P12 C41 1.857(4) . ?
C12 C13 1.398(5) . ?
C13 C14 1.390(5) . ?
C13 H13 0.9500 . ?
C14 C15 1.377(5) . ?
C14 H14 0.9500 . ?
C15 C16 1.387(5) . ?
C15 H15 0.9500 . ?
C16 H16 0.9500 . ?
P21 C52 1.811(3) . ?
P21 C72 1.828(3) . ?
P21 C71 1.851(3) . ?
C21 C22 1.402(5) . ?
C21 C26 1.402(5) . ?
P22 C62 1.819(3) . ?
P22 C81 1.844(4) . ?
P22 C82 1.856(4) . ?
C22 C23 1.389(5) . ?
C26 C25 1.383(5) . ?
C26 H26 0.9500 . ?
C25 C24 1.386(5) . ?
C25 H25 0.9500 . ?
C24 C23 1.378(6) . ?
C24 H24 0.9500 . ?
C23 H23 0.9500 . ?
C31 C33 1.520(6) . ?
C31 C34 1.534(6) . ?
C31 H31 1.0000 . ?
C32 C36 1.503(5) . ?
C32 C35 1.523(5) . ?
C32 H32 1.0000 . ?
C33 H33A 0.9800 . ?
C33 H33B 0.9800 . ?
C33 H33C 0.9800 . ?
C94 C93 1.37(4) . ?
C94 H94A 0.9800 . ?
C94 H94B 0.9800 . ?
C94 H94C 0.9800 . ?
C95 C92 1.55(3) . ?
C95 H95A 0.9800 . ?
C95 H95B 0.9800 . ?
C95 H95C 0.9800 . ?
C93 H93A 0.9900 . ?
C93 H93B 0.9900 . ?
C92 H92A 0.9900 . ?
C92 H92B 0.9900 . ?
C34 H34A 0.9800 . ?
C34 H34B 0.9800 . ?
C34 H34C 0.9800 . ?
C35 H35A 0.9800 . ?
C35 H35B 0.9800 . ?
C35 H35C 0.9800 . ?
C36 H36A 0.9800 . ?
C36 H36B 0.9800 . ?
C36 H36C 0.9800 . ?
C43 C41 1.517(6) . ?
C43 H43A 0.9800 . ?
C43 H43B 0.9800 . ?
C43 H43C 0.9800 . ?
C42 C45 1.509(6) . ?
C42 C46 1.524(5) . ?
C42 H42 1.0000 . ?
C41 C44 1.522(6) . ?
C41 H41 1.0000 . ?
C44 H44A 0.9800 . ?
C44 H44B 0.9800 . ?
C44 H44C 0.9800 . ?
C46 H46A 0.9800 . ?
C46 H46B 0.9800 . ?
C46 H46C 0.9800 . ?
C45 H45A 0.9800 . ?
C45 H45B 0.9800 . ?
C45 H45C 0.9800 . ?
C54 C53 1.496(4) . ?
C54 C55 1.508(4) . ?
C54 H54 1.0000 . ?
C55 C56 1.339(4) . ?
C55 H55 0.9500 . ?
C56 C51 1.465(4) . ?
C56 H56 0.9500 . ?
C61 C66 1.408(5) . ?
C61 C62 1.418(5) . ?
C62 C63 1.396(5) . ?
C63 C64 1.385(5) . ?
C63 H63 0.9500 . ?
C64 C65 1.390(5) . ?
C64 H64 0.9500 . ?
C65 C66 1.380(5) . ?
C65 H65 0.9500 . ?
C66 H66 0.9500 . ?
C71 C73 1.528(5) . ?
C71 C74 1.531(5) . ?
C71 H71 1.0000 . ?
C72 C75 1.526(4) . ?
C72 C76 1.526(4) . ?
C72 H72 1.0000 . ?
C73 H73A 0.9800 . ?
C73 H73B 0.9800 . ?
C73 H73C 0.9800 . ?
C74 H74A 0.9800 . ?
C74 H74B 0.9800 . ?
C74 H74C 0.9800 . ?
C75 H75A 0.9800 . ?
C75 H75B 0.9800 . ?
C75 H75C 0.9800 . ?
C76 H76A 0.9800 . ?
C76 H76B 0.9800 . ?
C76 H76C 0.9800 . ?
C81 C83 1.522(5) . ?
C81 C84 1.539(5) . ?
C81 H81 1.0000 . ?
C82 C86 1.513(6) . ?
C82 C85 1.523(5) . ?
C82 H82 1.0000 . ?
C83 H83A 0.9800 . ?
C83 H83B 0.9800 . ?
C83 H83C 0.9800 . ?
C84 H84A 0.9800 . ?
C84 H84B 0.9800 . ?
C84 H84C 0.9800 . ?
C85 H85A 0.9800 . ?
C85 H85B 0.9800 . ?
C85 H85C 0.9800 . ?
C86 H86A 0.9800 . ?
C86 H86B 0.9800 . ?
C86 H86C 0.9800 . ?
C53 C52 1.345(4) . ?
C53 H53 0.9500 . ?
C52 C51 1.465(4) . ?

loop_
_geom_angle_atom_site_label_1
_geom_angle_atom_site_label_2
_geom_angle_atom_site_label_3
_geom_angle
_geom_angle_site_symmetry_1
_geom_angle_site_symmetry_3
_geom_angle_publ_flag
C11 C1 C21 115.5(3) . . ?
C11 C1 C54 107.8(2) . . ?
C21 C1 C54 109.1(3) . . ?
C11 C1 Pd1 106.2(2) . . ?
C21 C1 Pd1 113.7(2) . . ?
C54 C1 Pd1 103.74(19) . . ?
C1 Pd1 P12 85.13(9) . . ?
C1 Pd1 P11 83.20(9) . . ?
P12 Pd1 P11 155.64(3) . . ?
C1 Pd1 I1 167.42(8) . . ?
P12 Pd1 I1 95.99(2) . . ?
P11 Pd1 I1 100.04(2) . . ?
C51 C2 C61 123.6(3) . . ?
C51 C2 Pd2 120.8(2) . . ?
C61 C2 Pd2 115.6(2) . . ?
C2 Pd2 P21 82.65(9) . . ?
C2 Pd2 P22 84.06(9) . . ?
P21 Pd2 P22 163.58(3) . . ?
C2 Pd2 I2 177.19(9) . . ?
P21 Pd2 I2 94.63(2) . . ?
P22 Pd2 I2 98.75(2) . . ?
C12 P11 C31 102.49(17) . . ?
C12 P11 C32 110.21(16) . . ?
C31 P11 C32 102.30(18) . . ?
C12 P11 Pd1 96.89(11) . . ?
C31 P11 Pd1 115.43(14) . . ?
C32 P11 Pd1 127.02(12) . . ?
C93 O9 C93 180.0(11) 3_765 . ?
C93 O9 C92 123.2(6) 3_765 3_765 ?
C93 O9 C92 56.8(6) . 3_765 ?
C93 O9 C92 56.8(6) 3_765 . ?
C93 O9 C92 123.2(6) . . ?
C92 O9 C92 180.0(9) 3_765 . ?
C16 C11 C12 117.8(3) . . ?
C16 C11 C1 124.1(3) . . ?
C12 C11 C1 118.1(3) . . ?
C22 P12 C42 111.73(18) . . ?
C22 P12 C41 104.10(18) . . ?
C42 P12 C41 103.62(19) . . ?
C22 P12 Pd1 103.29(12) . . ?
C42 P12 Pd1 120.70(14) . . ?
C41 P12 Pd1 112.40(15) . . ?
C13 C12 C11 120.3(3) . . ?
C13 C12 P11 123.5(3) . . ?
C11 C12 P11 115.6(2) . . ?
C14 C13 C12 120.6(3) . . ?
C14 C13 H13 119.7 . . ?
C12 C13 H13 119.7 . . ?
C15 C14 C13 118.9(3) . . ?
C15 C14 H14 120.6 . . ?
C13 C14 H14 120.6 . . ?
C14 C15 C16 121.1(3) . . ?
C14 C15 H15 119.5 . . ?
C16 C15 H15 119.5 . . ?
C15 C16 C11 121.1(3) . . ?
C15 C16 H16 119.4 . . ?
C11 C16 H16 119.4 . . ?
C52 P21 C72 103.66(14) . . ?
C52 P21 C71 108.20(15) . . ?
C72 P21 C71 106.24(15) . . ?
C52 P21 Pd2 102.22(10) . . ?
C72 P21 Pd2 122.92(10) . . ?
C71 P21 Pd2 112.41(11) . . ?
C22 C21 C26 116.8(3) . . ?
C22 C21 C1 121.7(3) . . ?
C26 C21 C1 121.5(3) . . ?
C62 P22 C81 108.33(17) . . ?
C62 P22 C82 104.29(17) . . ?
C81 P22 C82 104.79(17) . . ?
C62 P22 Pd2 100.14(11) . . ?
C81 P22 Pd2 114.33(12) . . ?
C82 P22 Pd2 123.64(13) . . ?
C23 C22 C21 121.3(3) . . ?
C23 C22 P12 124.4(3) . . ?
C21 C22 P12 114.2(3) . . ?
C25 C26 C21 121.9(3) . . ?
C25 C26 H26 119.1 . . ?
C21 C26 H26 119.1 . . ?
C26 C25 C24 120.1(3) . . ?
C26 C25 H25 120.0 . . ?
C24 C25 H25 120.0 . . ?
C23 C24 C25 119.4(3) . . ?
C23 C24 H24 120.3 . . ?
C25 C24 H24 120.3 . . ?
C24 C23 C22 120.6(3) . . ?
C24 C23 H23 119.7 . . ?
C22 C23 H23 119.7 . . ?
C33 C31 C34 110.8(3) . . ?
C33 C31 P11 110.1(3) . . ?
C34 C31 P11 112.6(3) . . ?
C33 C31 H31 107.7 . . ?
C34 C31 H31 107.7 . . ?
P11 C31 H31 107.7 . . ?
C36 C32 C35 112.6(3) . . ?
C36 C32 P11 114.5(3) . . ?
C35 C32 P11 111.1(3) . . ?
C36 C32 H32 106.0 . . ?
C35 C32 H32 106.0 . . ?
P11 C32 H32 106.0 . . ?
C31 C33 H33A 109.5 . . ?
C31 C33 H33B 109.5 . . ?
H33A C33 H33B 109.5 . . ?
C31 C33 H33C 109.5 . . ?
H33A C33 H33C 109.5 . . ?
H33B C33 H33C 109.5 . . ?
C93 C94 H94A 109.5 . . ?
C93 C94 H94B 109.5 . . ?
H94A C94 H94B 109.5 . . ?
C93 C94 H94C 109.5 . . ?
H94A C94 H94C 109.5 . . ?
H94B C94 H94C 109.5 . . ?
O9 C93 C94 115.8(14) . . ?
O9 C93 H93A 108.3 . . ?
C94 C93 H93A 108.3 . . ?
O9 C93 H93B 108.3 . . ?
C94 C93 H93B 108.3 . . ?
H93A C93 H93B 107.4 . . ?
O9 C92 C95 116.4(15) . . ?
O9 C92 H92A 108.2 . . ?
C95 C92 H92A 108.2 . . ?
O9 C92 H92B 108.2 . . ?
C95 C92 H92B 108.2 . . ?
H92A C92 H92B 107.3 . . ?
C31 C34 H34A 109.5 . . ?
C31 C34 H34B 109.5 . . ?
H34A C34 H34B 109.5 . . ?
C31 C34 H34C 109.5 . . ?
H34A C34 H34C 109.5 . . ?
H34B C34 H34C 109.5 . . ?
C32 C35 H35A 109.5 . . ?
C32 C35 H35B 109.5 . . ?
H35A C35 H35B 109.5 . . ?
C32 C35 H35C 109.5 . . ?
H35A C35 H35C 109.5 . . ?
H35B C35 H35C 109.5 . . ?
C32 C36 H36A 109.5 . . ?
C32 C36 H36B 109.5 . . ?
H36A C36 H36B 109.5 . . ?
C32 C36 H36C 109.5 . . ?
H36A C36 H36C 109.5 . . ?
H36B C36 H36C 109.5 . . ?
C41 C43 H43A 109.5 . . ?
C41 C43 H43B 109.5 . . ?
H43A C43 H43B 109.5 . . ?
C41 C43 H43C 109.5 . . ?
H43A C43 H43C 109.5 . . ?
H43B C43 H43C 109.5 . . ?
C45 C42 C46 110.6(3) . . ?
C45 C42 P12 118.8(3) . . ?
C46 C42 P12 109.8(3) . . ?
C45 C42 H42 105.5 . . ?
C46 C42 H42 105.5 . . ?
P12 C42 H42 105.5 . . ?
C43 C41 C44 111.8(4) . . ?
C43 C41 P12 111.3(3) . . ?
C44 C41 P12 110.0(3) . . ?
C43 C41 H41 107.8 . . ?
C44 C41 H41 107.8 . . ?
P12 C41 H41 107.8 . . ?
C41 C44 H44A 109.5 . . ?
C41 C44 H44B 109.5 . . ?
H44A C44 H44B 109.5 . . ?
C41 C44 H44C 109.5 . . ?
H44A C44 H44C 109.5 . . ?
H44B C44 H44C 109.5 . . ?
C42 C46 H46A 109.5 . . ?
C42 C46 H46B 109.5 . . ?
H46A C46 H46B 109.5 . . ?
C42 C46 H46C 109.5 . . ?
H46A C46 H46C 109.5 . . ?
H46B C46 H46C 109.5 . . ?
C42 C45 H45A 109.5 . . ?
C42 C45 H45B 109.5 . . ?
H45A C45 H45B 109.5 . . ?
C42 C45 H45C 109.5 . . ?
H45A C45 H45C 109.5 . . ?
H45B C45 H45C 109.5 . . ?
C53 C54 C55 110.6(3) . . ?
C53 C54 C1 113.1(3) . . ?
C55 C54 C1 116.7(3) . . ?
C53 C54 H54 105.1 . . ?
C55 C54 H54 105.1 . . ?
C1 C54 H54 105.1 . . ?
C56 C55 C54 124.8(3) . . ?
C56 C55 H55 117.6 . . ?
C54 C55 H55 117.6 . . ?
C55 C56 C51 123.0(3) . . ?
C55 C56 H56 118.5 . . ?
C51 C56 H56 118.5 . . ?
C66 C61 C62 117.0(3) . . ?
C66 C61 C2 123.8(3) . . ?
C62 C61 C2 119.0(3) . . ?
C63 C62 C61 120.6(3) . . ?
C63 C62 P22 124.4(3) . . ?
C61 C62 P22 114.5(2) . . ?
C64 C63 C62 120.5(3) . . ?
C64 C63 H63 119.8 . . ?
C62 C63 H63 119.8 . . ?
C63 C64 C65 119.6(3) . . ?
C63 C64 H64 120.2 . . ?
C65 C64 H64 120.2 . . ?
C66 C65 C64 120.3(3) . . ?
C66 C65 H65 119.9 . . ?
C64 C65 H65 119.9 . . ?
C65 C66 C61 121.7(3) . . ?
C65 C66 H66 119.1 . . ?
C61 C66 H66 119.1 . . ?
C73 C71 C74 110.7(3) . . ?
C73 C71 P21 117.8(2) . . ?
C74 C71 P21 108.2(2) . . ?
C73 C71 H71 106.5 . . ?
C74 C71 H71 106.5 . . ?
P21 C71 H71 106.5 . . ?
C75 C72 C76 111.0(3) . . ?
C75 C72 P21 111.9(2) . . ?
C76 C72 P21 111.4(2) . . ?
C75 C72 H72 107.4 . . ?
C76 C72 H72 107.4 . . ?
P21 C72 H72 107.4 . . ?
C71 C73 H73A 109.5 . . ?
C71 C73 H73B 109.5 . . ?
H73A C73 H73B 109.5 . . ?
C71 C73 H73C 109.5 . . ?
H73A C73 H73C 109.5 . . ?
H73B C73 H73C 109.5 . . ?
C71 C74 H74A 109.5 . . ?
C71 C74 H74B 109.5 . . ?
H74A C74 H74B 109.5 . . ?
C71 C74 H74C 109.5 . . ?
H74A C74 H74C 109.5 . . ?
H74B C74 H74C 109.5 . . ?
C72 C75 H75A 109.5 . . ?
C72 C75 H75B 109.5 . . ?
H75A C75 H75B 109.5 . . ?
C72 C75 H75C 109.5 . . ?
H75A C75 H75C 109.5 . . ?
H75B C75 H75C 109.5 . . ?
C72 C76 H76A 109.5 . . ?
C72 C76 H76B 109.5 . . ?
H76A C76 H76B 109.5 . . ?
C72 C76 H76C 109.5 . . ?
H76A C76 H76C 109.5 . . ?
H76B C76 H76C 109.5 . . ?
C83 C81 C84 110.5(3) . . ?
C83 C81 P22 110.3(3) . . ?
C84 C81 P22 114.2(3) . . ?
C83 C81 H81 107.2 . . ?
C84 C81 H81 107.2 . . ?
P22 C81 H81 107.2 . . ?
C86 C82 C85 111.9(3) . . ?
C86 C82 P22 110.3(2) . . ?
C85 C82 P22 112.2(3) . . ?
C86 C82 H82 107.4 . . ?
C85 C82 H82 107.4 . . ?
P22 C82 H82 107.4 . . ?
C81 C83 H83A 109.5 . . ?
C81 C83 H83B 109.5 . . ?
H83A C83 H83B 109.5 . . ?
C81 C83 H83C 109.5 . . ?
H83A C83 H83C 109.5 . . ?
H83B C83 H83C 109.5 . . ?
C81 C84 H84A 109.5 . . ?
C81 C84 H84B 109.5 . . ?
H84A C84 H84B 109.5 . . ?
C81 C84 H84C 109.5 . . ?
H84A C84 H84C 109.5 . . ?
H84B C84 H84C 109.5 . . ?
C82 C85 H85A 109.5 . . ?
C82 C85 H85B 109.5 . . ?
H85A C85 H85B 109.5 . . ?
C82 C85 H85C 109.5 . . ?
H85A C85 H85C 109.5 . . ?
H85B C85 H85C 109.5 . . ?
C82 C86 H86A 109.5 . . ?
C82 C86 H86B 109.5 . . ?
H86A C86 H86B 109.5 . . ?
C82 C86 H86C 109.5 . . ?
H86A C86 H86C 109.5 . . ?
H86B C86 H86C 109.5 . . ?
C52 C53 C54 123.5(3) . . ?
C52 C53 H53 118.2 . . ?
C54 C53 H53 118.2 . . ?
C53 C52 C51 124.2(3) . . ?
C53 C52 P21 123.6(2) . . ?
C51 C52 P21 112.0(2) . . ?
C2 C51 C52 119.1(3) . . ?
C2 C51 C56 127.4(3) . . ?
C52 C51 C56 113.5(3) . . ?

_diffrn_measured_fraction_theta_max 1.000
_diffrn_reflns_theta_full        25.00
_diffrn_measured_fraction_theta_full 1.000
_refine_diff_density_max         0.964
_refine_diff_density_min         -1.540
_refine_diff_density_rms         0.096
_iucr_refine_instructions_details 
;
TITL cc218c in P2(1)/c
CELL 0.71073  16.23430  15.94230  20.87530  90.0000  94.7040  90.0000
ZERR    2.00   0.00060   0.00060   0.00080   0.0000   0.0014   0.0000
LATT  1
SYMM -X, 0.5+Y, 0.5-Z
SFAC C H P PD I O
UNIT 208 308 16 8 8 2
LIST 6 ! automatically inserted. Change 6 to 4 for CHECKCIF!!
TEMP -153.0
size 0.112 0.091 0.082
EQIV  $1   -x+2, -y+1, -z
 
L.S. 4
BOND $H
FMAP 2
PLAN 20
Omit 0 50
Acta 50

 
WGHT    0.036800    0.122101
FVAR       0.05160   0.53951   0.50000
MOLE   1
C1    1    0.331526    0.162911    0.260234    11.00000    0.01517    0.02000 =
         0.01800    0.00060    0.00291   -0.00048
I1    5    0.124228    0.164057    0.083611    11.00000    0.02185    0.03635 =
         0.02750    0.00361   -0.00580    0.00175
PD1   4    0.228688    0.161018    0.190196    11.00000    0.01412    0.01969 =
         0.01809    0.00131    0.00176    0.00042
C2    1    0.651387    0.182635    0.167512    11.00000    0.01609    0.02398 =
         0.01583   -0.00028    0.00183    0.00069
I2    5    0.667193    0.277488   -0.045750    11.00000    0.02393    0.03376 =
         0.01508    0.00413    0.00508   -0.00151
PD2   4    0.661429    0.222172    0.075380    11.00000    0.01220    0.02353 =
         0.01312    0.00162    0.00262   -0.00088
P11   3    0.232268    0.016972    0.210724    11.00000    0.01465    0.02057 =
         0.02045    0.00144    0.00143   -0.00279
O9    6    1.000000    0.500000    0.000000    10.50000    0.04532    0.09408 =
         0.06051   -0.01679    0.01899   -0.01355
C11   1    0.310861    0.101627    0.312908    11.00000    0.01313    0.02441 =
         0.01998    0.00125    0.00362    0.00072
P12   3    0.215269    0.298682    0.214805    11.00000    0.02044    0.02186 =
         0.02596    0.00117    0.00665    0.00314
C12   1    0.276130    0.023575    0.294097    11.00000    0.01540    0.02635 =
         0.02048    0.00015    0.00434   -0.00057
C13   1    0.266010   -0.038801    0.339898    11.00000    0.02092    0.02628 =
         0.02731    0.00630    0.00299   -0.00349
AFIX  43
H13   2    0.245868   -0.092467    0.326467    11.00000   -1.20000
AFIX   0
C14   1    0.285163   -0.022977    0.404918    11.00000    0.02232    0.03336 =
         0.02508    0.01005    0.00479   -0.00205
AFIX  43
H14   2    0.278635   -0.065482    0.435992    11.00000   -1.20000
AFIX   0
C15   1    0.313747    0.055337    0.423484    11.00000    0.02303    0.04248 =
         0.02006    0.00191    0.00439   -0.00308
AFIX  43
H15   2    0.324435    0.067580    0.467926    11.00000   -1.20000
AFIX   0
C16   1    0.327205    0.116675    0.378385    11.00000    0.02240    0.02767 =
         0.02164   -0.00031    0.00410   -0.00398
AFIX  43
H16   2    0.347938    0.169876    0.392436    11.00000   -1.20000
AFIX   0
P21   3    0.523171    0.242981    0.077448    11.00000    0.01220    0.02353 =
         0.01312    0.00162    0.00262   -0.00088
C21   1    0.356579    0.251122    0.283169    11.00000    0.02189    0.02171 =
         0.01561   -0.00061    0.00648   -0.00299
P22   3    0.793701    0.168412    0.091137    11.00000    0.01186    0.03037 =
         0.01515    0.00020    0.00212   -0.00010
C22   1    0.310858    0.322100    0.262499    11.00000    0.02515    0.02429 =
         0.02091    0.00094    0.00655   -0.00040
C26   1    0.428413    0.265152    0.323754    11.00000    0.02435    0.02508 =
         0.01759    0.00043    0.00402   -0.00370
AFIX  43
H26   2    0.460500    0.218431    0.339194    11.00000   -1.20000
AFIX   0
C25   1    0.453885    0.345039    0.341949    11.00000    0.03044    0.03425 =
         0.01906   -0.00238    0.00484   -0.01149
AFIX  43
H25   2    0.503003    0.352578    0.369342    11.00000   -1.20000
AFIX   0
C24   1    0.407860    0.414143    0.320279    11.00000    0.04869    0.02401 =
         0.02812   -0.00544    0.00852   -0.00969
AFIX  43
H24   2    0.425408    0.469142    0.332435    11.00000   -1.20000
AFIX   0
C23   1    0.336416    0.402335    0.280941    11.00000    0.03916    0.02366 =
         0.02908   -0.00143    0.00590    0.00124
AFIX  43
H23   2    0.304362    0.449460    0.266304    11.00000   -1.20000
AFIX   0
C31   1    0.130449   -0.032882    0.219021    11.00000    0.02092    0.04094 =
         0.04851    0.00488    0.00214   -0.00816
AFIX  13
H31   2    0.140346   -0.085688    0.244344    11.00000   -1.20000
AFIX   0
C32   1    0.287515   -0.065165    0.166385    11.00000    0.03608    0.02867 =
         0.02923   -0.00483    0.00476    0.00345
AFIX  13
H32   2    0.244864   -0.108043    0.152276    11.00000   -1.20000
AFIX   0
C33   1    0.076874    0.024140    0.256635    11.00000    0.02092    0.04094 =
         0.04851    0.00488    0.00214   -0.00816
AFIX 137
H33A  2    0.065376    0.076142    0.232508    11.00000   -1.50000
H33B  2    0.105986    0.037335    0.298407    11.00000   -1.50000
H33C  2    0.024727   -0.004302    0.263235    11.00000   -1.50000
AFIX   0
Part 2
C94   1    0.928930    0.588716    0.061591    21.00000    0.10846    0.13213 =
         0.08803   -0.00455    0.03645    0.03040
AFIX 137
H94A  2    0.979077    0.622944    0.067942    21.00000   -1.50000
H94B  2    0.925971    0.550577    0.098149    21.00000   -1.50000
H94C  2    0.880288    0.625345    0.058318    21.00000   -1.50000
AFIX   0
Part 1
C95   1    1.088952    0.393156   -0.043396   -21.00000    0.03851    0.06827 =
         0.08816    0.00494    0.01027    0.01344
AFIX 137
H95A  2    1.091676    0.360372   -0.082878   -21.00000   -1.20000
H95B  2    1.088738    0.355099   -0.006544   -21.00000   -1.20000
H95C  2    1.137099    0.430298   -0.037722   -21.00000   -1.20000
AFIX   0
 
Part 2
C93   1    0.930961    0.542959    0.006164    21.00000    0.06082    0.06976 =
         0.07649   -0.00749    0.00100    0.00747
AFIX  23
H93A  2    0.884086    0.503050    0.003685    21.00000   -1.20000
H93B  2    0.922189    0.581703   -0.030828    21.00000   -1.20000
AFIX   0
Part 1
C92   1    1.009039    0.446319   -0.048199   -21.00000    0.05630    0.04354 =
         0.04648    0.00547    0.00591    0.01037
AFIX  23
H92A  2    1.006847    0.478658   -0.088790   -21.00000   -1.20000
H92B  2    0.961200    0.407601   -0.051173   -21.00000   -1.20000
AFIX   0
Part 0
C34   1    0.085671   -0.056610    0.153964    11.00000    0.02092    0.04094 =
         0.04851    0.00488    0.00214   -0.00816
AFIX 137
H34A  2    0.078482   -0.006435    0.126962    11.00000   -1.50000
H34B  2    0.031418   -0.080409    0.160770    11.00000   -1.50000
H34C  2    0.118513   -0.098140    0.132606    11.00000   -1.50000
AFIX   0
C35   1    0.318547   -0.029648    0.105039    11.00000    0.03608    0.02867 =
         0.02923   -0.00483    0.00476    0.00345
AFIX 137
H35A  2    0.334342   -0.075810    0.077565    11.00000   -1.50000
H35B  2    0.366647    0.006261    0.115980    11.00000   -1.50000
H35C  2    0.274615    0.003456    0.082102    11.00000   -1.50000
AFIX   0
C36   1    0.353634   -0.111430    0.206800    11.00000    0.03608    0.02867 =
         0.02923   -0.00483    0.00476    0.00345
AFIX 137
H36A  2    0.374792   -0.157486    0.181732    11.00000   -1.50000
H36B  2    0.330368   -0.134153    0.245035    11.00000   -1.50000
H36C  2    0.398850   -0.072815    0.219983    11.00000   -1.50000
AFIX   0
C43   1    0.148438    0.264108    0.330993    11.00000    0.03669    0.04551 =
         0.04703   -0.00348    0.02234    0.00300
AFIX 137
H43A  2    0.148953    0.204629    0.319175    11.00000   -1.50000
H43B  2    0.104095    0.274293    0.359183    11.00000   -1.50000
H43C  2    0.201694    0.279215    0.353547    11.00000   -1.50000
AFIX   0
C42   1    0.192290    0.377300    0.150894    11.00000    0.03393    0.03521 =
         0.04487    0.01078    0.00930    0.01119
AFIX  13
H42   2    0.143450    0.354881    0.123932    11.00000   -1.20000
AFIX   0
C41   1    0.133848    0.317016    0.270746    11.00000    0.03669    0.04551 =
         0.04703   -0.00348    0.02234    0.00300
AFIX  13
H41   2    0.136568    0.377328    0.283911    11.00000   -1.20000
AFIX   0
C44   1    0.048905    0.301203    0.236455    11.00000    0.03669    0.04551 =
         0.04703   -0.00348    0.02234    0.00300
AFIX 137
H44A  2    0.038719    0.341684    0.201370    11.00000   -1.50000
H44B  2    0.006590    0.307593    0.266990    11.00000   -1.50000
H44C  2    0.046703    0.244150    0.218923    11.00000   -1.50000
AFIX   0
C46   1    0.262562    0.379930    0.106785    11.00000    0.03393    0.03521 =
         0.04487    0.01078    0.00930    0.01119
AFIX 137
H46A  2    0.273944    0.323030    0.092089    11.00000   -1.50000
H46B  2    0.312245    0.402838    0.130324    11.00000   -1.50000
H46C  2    0.246675    0.415611    0.069582    11.00000   -1.50000
AFIX   0
C45   1    0.168413    0.464826    0.169659    11.00000    0.03393    0.03521 =
         0.04487    0.01078    0.00930    0.01119
AFIX 137
H45A  2    0.150169    0.496769    0.130961    11.00000   -1.50000
H45B  2    0.216225    0.492686    0.192149    11.00000   -1.50000
H45C  2    0.123333    0.461882    0.198058    11.00000   -1.50000
AFIX   0
C54   1    0.404294    0.123214    0.223767    11.00000    0.01388    0.01961 =
         0.01902    0.00114    0.00368   -0.00097
AFIX  13
H54   2    0.382332    0.068202    0.206877    11.00000   -1.20000
AFIX   0
C55   1    0.482774    0.101966    0.264179    11.00000    0.02027    0.01819 =
         0.01569    0.00473    0.00560    0.00076
AFIX  43
H55   2    0.477673    0.074977    0.304233    11.00000   -1.20000
AFIX   0
C56   1    0.559138    0.118366    0.247726    11.00000    0.01854    0.02319 =
         0.01727    0.00256   -0.00003    0.00201
AFIX  43
H56   2    0.604867    0.100655    0.275779    11.00000   -1.20000
AFIX   0
C61   1    0.730194    0.175574    0.208197    11.00000    0.01596    0.02949 =
         0.01690    0.00261    0.00172   -0.00208
C62   1    0.804347    0.161467    0.178395    11.00000    0.01660    0.03386 =
         0.01863    0.00038    0.00198   -0.00070
C63   1    0.879559    0.152740    0.215274    11.00000    0.01564    0.04541 =
         0.02338    0.00059    0.00074    0.00117
AFIX  43
H63   2    0.928303    0.140310    0.194854    11.00000   -1.20000
AFIX   0
C64   1    0.883628    0.162074    0.281441    11.00000    0.01945    0.05092 =
         0.02656    0.00397   -0.00407   -0.00081
AFIX  43
H64   2    0.934795    0.155273    0.306414    11.00000   -1.20000
AFIX   0
C65   1    0.812394    0.181453    0.311084    11.00000    0.02571    0.04506 =
         0.01855   -0.00196   -0.00175   -0.00056
AFIX  43
H65   2    0.815435    0.190681    0.356175    11.00000   -1.20000
AFIX   0
C66   1    0.737270    0.187342    0.275273    11.00000    0.02036    0.03370 =
         0.01915    0.00097    0.00126    0.00028
AFIX  43
H66   2    0.689079    0.199657    0.296437    11.00000   -1.20000
AFIX   0
C71   1    0.463225    0.195350    0.007454    11.00000    0.02242    0.02495 =
         0.01964   -0.00210   -0.00021   -0.00255
AFIX  13
H71   2    0.483407    0.222080   -0.031674    11.00000   -1.20000
AFIX   0
C72   1    0.477737    0.346320    0.088702    11.00000    0.01220    0.02353 =
         0.01312    0.00162    0.00262   -0.00088
AFIX  13
H72   2    0.416632    0.338558    0.088887    11.00000   -1.20000
AFIX   0
C73   1    0.369431    0.206300    0.002167    11.00000    0.02242    0.02495 =
         0.01964   -0.00210   -0.00021   -0.00255
AFIX 137
H73A  2    0.355918    0.265796    0.006754    11.00000   -1.50000
H73B  2    0.345889    0.174039    0.036217    11.00000   -1.50000
H73C  2    0.346316    0.186090   -0.039862    11.00000   -1.50000
AFIX   0
C74   1    0.486276    0.102372    0.004638    11.00000    0.02242    0.02495 =
         0.01964   -0.00210   -0.00021   -0.00255
AFIX 137
H74A  2    0.455913    0.076250   -0.032683    11.00000   -1.50000
H74B  2    0.471860    0.074344    0.043979    11.00000   -1.50000
H74C  2    0.545809    0.097011    0.000817    11.00000   -1.50000
AFIX   0
C75   1    0.492759    0.405885    0.033651    11.00000    0.01220    0.02353 =
         0.01312    0.00162    0.00262   -0.00088
AFIX 137
H75A  2    0.473456    0.379720   -0.007339    11.00000   -1.50000
H75B  2    0.551994    0.417914    0.034013    11.00000   -1.50000
H75C  2    0.462475    0.458280    0.038919    11.00000   -1.50000
AFIX   0
C76   1    0.508626    0.384346    0.153354    11.00000    0.01220    0.02353 =
         0.01312    0.00162    0.00262   -0.00088
AFIX 137
H76A  2    0.568373    0.393772    0.154396    11.00000   -1.50000
H76B  2    0.496793    0.345793    0.187996    11.00000   -1.50000
H76C  2    0.480544    0.437890    0.159184    11.00000   -1.50000
AFIX   0
C81   1    0.805607    0.062214    0.058089    11.00000    0.02556    0.03271 =
         0.04056   -0.00360   -0.00174    0.00091
AFIX  13
H81   2    0.803500    0.067790    0.010269    11.00000   -1.20000
AFIX   0
C82   1    0.887467    0.225998    0.070792    11.00000    0.01787    0.04005 =
         0.03921    0.00509    0.00767   -0.00054
AFIX  13
H82   2    0.935986    0.199597    0.095660    11.00000   -1.20000
AFIX   0
C83   1    0.733269    0.007018    0.073285    11.00000    0.02556    0.03271 =
         0.04056   -0.00360   -0.00174    0.00091
AFIX 137
H83A  2    0.681397    0.033126    0.056193    11.00000   -1.50000
H83B  2    0.733057    0.000603    0.119960    11.00000   -1.50000
H83C  2    0.738762   -0.048225    0.053489    11.00000   -1.50000
AFIX   0
C84   1    0.888113    0.019528    0.080151    11.00000    0.02556    0.03271 =
         0.04056   -0.00360   -0.00174    0.00091
AFIX 137
H84A  2    0.891754   -0.034526    0.058205    11.00000   -1.50000
H84B  2    0.891095    0.010417    0.126710    11.00000   -1.50000
H84C  2    0.934034    0.055509    0.069586    11.00000   -1.50000
AFIX   0
C85   1    0.901612    0.218897   -0.000221    11.00000    0.01787    0.04005 =
         0.03921    0.00509    0.00767   -0.00054
AFIX 137
H85A  2    0.852875    0.239826   -0.026167    11.00000   -1.50000
H85B  2    0.911028    0.160026   -0.010991    11.00000   -1.50000
H85C  2    0.950036    0.252269   -0.009207    11.00000   -1.50000
AFIX   0
C86   1    0.883372    0.316431    0.092309    11.00000    0.01787    0.04005 =
         0.03921    0.00509    0.00767   -0.00054
AFIX 137
H86A  2    0.934448    0.345356    0.083368    11.00000   -1.50000
H86B  2    0.876910    0.318372    0.138550    11.00000   -1.50000
H86C  2    0.836105    0.344135    0.068943    11.00000   -1.50000
AFIX   0
C53   1    0.423128    0.172046    0.165552    11.00000    0.01486    0.02010 =
         0.01668    0.00013    0.00092    0.00053
AFIX  43
H53   2    0.378211    0.194608    0.138978    11.00000   -1.20000
AFIX   0
C52   1    0.500266    0.185727    0.148810    11.00000    0.01602    0.01613 =
         0.01632   -0.00123    0.00348    0.00043
C51   1    0.575413    0.162364    0.188454    11.00000    0.01779    0.02013 =
         0.01435    0.00136    0.00240    0.00139
MOLE   2
MOLE   3
MOLE   4
HKLF 4
 
REM  cc218c in P2(1)/c
REM R1 =  0.0257 for   8389 Fo > 4sig(Fo)  and  0.0314 for all   9479 data
REM    477 parameters refined using      0 restraints
 
END  
     
WGHT      0.0368      0.1221 
REM Highest difference peak  0.964,  deepest hole -1.540,  1-sigma level  0.096
Q1    1   0.1277  0.1977  0.1150  11.00000  0.05    0.77
Q2    1   0.6745  0.2225 -0.0529  11.00000  0.05    0.76
Q3    1   0.1760  0.1819  0.1909  11.00000  0.05    0.66
Q4    1   0.5440  0.3648  0.1661  11.00000  0.05    0.55
Q5    1   0.5144  0.2409  0.0933  11.00000  0.05    0.53
Q6    1   0.4865  0.3680  0.0595  11.00000  0.05    0.52
Q7    1   0.1155  0.4133  0.1350  11.00000  0.05    0.51
Q8    1   0.4927  0.3657  0.1156  11.00000  0.05    0.50
Q9    1   0.4977  0.3997  0.0004  11.00000  0.05    0.49
Q10   1   0.0958  0.0323  0.2847  11.00000  0.05    0.49
Q11   1   0.0582  0.0326  0.2277  11.00000  0.05    0.48
Q12   1   0.7052  0.2804 -0.0242  11.00000  0.05    0.48
Q13   1   0.4956  0.3900  0.1192  11.00000  0.05    0.46
Q14   1   0.2263  0.0779  0.1990  11.00000  0.05    0.46
Q15   1   0.1736  0.2908  0.3458  11.00000  0.05    0.45
Q16   1   0.0577 -0.0380  0.1708  11.00000  0.05    0.44
Q17   1   0.9369  0.5239  0.0475  11.00000  0.05    0.44
Q18   1   0.8176  0.1215  0.3134  11.00000  0.05    0.44
Q19   1   0.8800  0.3115  0.1236  11.00000  0.05    0.43
Q20   1   0.9007  0.2617 -0.0018  11.00000  0.05    0.42

;
####################################################################### 
# 
# This file contains crystal structure data downloaded from the 
# Cambridge Structural Database (CSD) hosted by the Cambridge 
# Crystallographic Data Centre (CCDC).
# 
# Full information about CCDC data access policies and citation 
# guidelines are available at http://www.ccdc.cam.ac.uk/access/V1 
# 
# Audit and citation data items may have been added by the CCDC. 
# Please retain this information to preserve the provenance of 
# this file and to allow appropriate attribution of the data. 
# 
#######################################################################

data_cc277
_database_code_depnum_ccdc_archive 'CCDC 1058170'
_audit_update_record             
;
2015-04-06 deposited with the CCDC.
2015-05-28 downloaded from the CCDC.
;

_audit_creation_method           SHELXL-97
_chemical_name_systematic        
; 
 ? 
;
_chemical_name_common            ?
_chemical_melting_point          ?
_chemical_formula_moiety         ?
_chemical_formula_sum            'C25 H36 Br P2 Pd'
_chemical_formula_weight         584.79

loop_
_atom_type_symbol
_atom_type_description
_atom_type_scat_dispersion_real
_atom_type_scat_dispersion_imag
_atom_type_scat_source
C C 0.0033 0.0016 'International Tables Vol C Tables 4.2.6.8 and 6.1.1.4'
H H 0.0000 0.0000 'International Tables Vol C Tables 4.2.6.8 and 6.1.1.4'
P P 0.1023 0.0942 'International Tables Vol C Tables 4.2.6.8 and 6.1.1.4'
Br Br -0.2901 2.4595 'International Tables Vol C Tables 4.2.6.8 and 6.1.1.4'
Pd Pd -0.9988 1.0072 'International Tables Vol C Tables 4.2.6.8 and 6.1.1.4'

_symmetry_cell_setting           monoclinic
_symmetry_space_group_name_H-M   P2(1)/n

loop_
_symmetry_equiv_pos_as_xyz
'x, y, z'
'-x+1/2, y+1/2, -z+1/2'
'-x, -y, -z'
'x-1/2, -y-1/2, z-1/2'

_cell_length_a                   12.5686(12)
_cell_length_b                   13.9781(13)
_cell_length_c                   14.9939(14)
_cell_angle_alpha                90.00
_cell_angle_beta                 97.3300(18)
_cell_angle_gamma                90.00
_cell_volume                     2612.7(4)
_cell_formula_units_Z            4
_cell_measurement_temperature    120(2)
_cell_measurement_reflns_used    7682
_cell_measurement_theta_min      2.190
_cell_measurement_theta_max      26.905

_exptl_crystal_description       block
_exptl_crystal_colour            ?
_exptl_crystal_size_max          0.09
_exptl_crystal_size_mid          0.08
_exptl_crystal_size_min          0.07
_exptl_crystal_density_meas      ?
_exptl_crystal_density_diffrn    1.487
_exptl_crystal_density_method    'not measured'
_exptl_crystal_F_000             1188
_exptl_absorpt_coefficient_mu    2.372
_exptl_absorpt_correction_type   multi-scan
_exptl_absorpt_correction_T_min  0.6456
_exptl_absorpt_correction_T_max  0.7456
_exptl_absorpt_process_details   
'Bruker AXS area detector scaling and absorption correction'

_exptl_special_details           
; 
 ? 
;

_diffrn_ambient_temperature      120(2)
_diffrn_radiation_wavelength     0.71073
_diffrn_radiation_type           MoK\a
_diffrn_radiation_source         'fine-focus sealed tube'
_diffrn_radiation_monochromator  graphite
_diffrn_measurement_device_type  'Bruker APEX II'
_diffrn_measurement_method       'combination of \w- and \f-scans'
_diffrn_detector_area_resol_mean 8.33
_diffrn_standards_number         0
_diffrn_standards_interval_count 0
_diffrn_standards_interval_time  0
_diffrn_standards_decay_%        0
_diffrn_reflns_number            33653
_diffrn_reflns_av_R_equivalents  0.0528
_diffrn_reflns_av_sigmaI/netI    0.0307
_diffrn_reflns_limit_h_min       -14
_diffrn_reflns_limit_h_max       14
_diffrn_reflns_limit_k_min       -16
_diffrn_reflns_limit_k_max       16
_diffrn_reflns_limit_l_min       -17
_diffrn_reflns_limit_l_max       17
_diffrn_reflns_theta_min         1.99
_diffrn_reflns_theta_max         24.99
_reflns_number_total             4601
_reflns_number_gt                3834
_reflns_threshold_expression     >2sigma(I)

_computing_data_collection       ?
_computing_cell_refinement       ?
_computing_data_reduction        ?
_computing_structure_solution    'SHELXS-97 (Sheldrick, 1990)'
_computing_structure_refinement  'SHELXL-97 (Sheldrick, 1997)'
_computing_molecular_graphics    ?
_computing_publication_material  ?

_refine_special_details          
; 
 Refinement of F^2^ against ALL reflections.  The weighted R-factor wR and 
 goodness of fit S are based on F^2^, conventional R-factors R are based 
 on F, with F set to zero for negative F^2^. The threshold expression of 
 F^2^ > 2sigma(F^2^) is used only for calculating R-factors(gt) etc. and is 
 not relevant to the choice of reflections for refinement.  R-factors based 
 on F^2^ are statistically about twice as large as those based on F, and R- 
 factors based on ALL data will be even larger. 
;

_refine_ls_structure_factor_coef Fsqd
_refine_ls_matrix_type           full
_refine_ls_weighting_scheme      calc
_refine_ls_weighting_details     
'calc w=1/[\s^2^(Fo^2^)+(0.0285P)^2^+0.4709P] where P=(Fo^2^+2Fc^2^)/3'
_atom_sites_solution_primary     direct
_atom_sites_solution_secondary   difmap
_atom_sites_solution_hydrogens   geom
_refine_ls_hydrogen_treatment    constr
_refine_ls_extinction_method     none
_refine_ls_extinction_coef       ?
_refine_ls_number_reflns         4601
_refine_ls_number_parameters     270
_refine_ls_number_restraints     0
_refine_ls_R_factor_all          0.0375
_refine_ls_R_factor_gt           0.0258
_refine_ls_wR_factor_ref         0.0569
_refine_ls_wR_factor_gt          0.0542
_refine_ls_goodness_of_fit_ref   1.031
_refine_ls_restrained_S_all      1.031
_refine_ls_shift/su_max          0.001
_refine_ls_shift/su_mean         0.000

loop_
_atom_site_label
_atom_site_type_symbol
_atom_site_fract_x
_atom_site_fract_y
_atom_site_fract_z
_atom_site_U_iso_or_equiv
_atom_site_adp_type
_atom_site_occupancy
_atom_site_symmetry_multiplicity
_atom_site_calc_flag
_atom_site_refinement_flags
_atom_site_disorder_assembly
_atom_site_disorder_group
Pd Pd 0.466094(16) 0.675362(14) 0.282253(14) 0.02214(7) Uani 1 1 d . . .
C C 0.5626(3) 0.7301(3) 0.3880(3) 0.0246(17) Uani 1 1 d . . .
Br Br 0.33607(2) 0.602752(19) 0.159750(19) 0.02232(8) Uani 1 1 d . . .
P2 P 0.35448(5) 0.79619(5) 0.31262(5) 0.01807(16) Uani 1 1 d . . .
P1 P 0.60486(6) 0.57043(5) 0.27643(5) 0.01938(16) Uani 1 1 d . . .
C11 C 0.6776(2) 0.7085(2) 0.39585(19) 0.0261(7) Uani 1 1 d . . .
C12 C 0.7106(2) 0.62699(19) 0.35196(18) 0.0216(6) Uani 1 1 d . . .
C13 C 0.8179(2) 0.6013(2) 0.3607(2) 0.0397(9) Uani 1 1 d . . .
H13 H 0.8391 0.5454 0.3316 0.048 Uiso 1 1 calc R . .
C14 C 0.8942(3) 0.6566(3) 0.4114(2) 0.0408(10) Uani 1 1 d . . .
H14 H 0.9673 0.6375 0.4194 0.061 Uiso 1 1 calc R . .
C15 C 0.8636(3) 0.7393(2) 0.4501(2) 0.0388(8) Uani 1 1 d . . .
H15 H 0.9166 0.7788 0.4825 0.047 Uiso 1 1 calc R . .
C16 C 0.7581(2) 0.7659(2) 0.44299(19) 0.0291(7) Uani 1 1 d . . .
H16 H 0.7389 0.8237 0.4701 0.035 Uiso 1 1 calc R . .
C21 C 0.5161(2) 0.7942(2) 0.4498(2) 0.0286(7) Uani 1 1 d . . .
C22 C 0.4175(2) 0.83952(18) 0.41989(19) 0.0201(6) Uani 1 1 d . . .
C23 C 0.3745(2) 0.90667(19) 0.47272(19) 0.0232(6) Uani 1 1 d . . .
H23 H 0.3107 0.9397 0.4500 0.028 Uiso 1 1 calc R . .
C24 C 0.4240(2) 0.9260(2) 0.5588(2) 0.0304(7) Uani 1 1 d . . .
H24 H 0.3950 0.9728 0.5947 0.036 Uiso 1 1 calc R . .
C25 C 0.5164(2) 0.8765(2) 0.5920(2) 0.0298(7) Uani 1 1 d . . .
H25 H 0.5482 0.8869 0.6521 0.036 Uiso 1 1 calc R . .
C26 C 0.5620(2) 0.81261(19) 0.5386(2) 0.0310(8) Uani 1 1 d . . .
H26 H 0.6259 0.7802 0.5621 0.037 Uiso 1 1 calc R . .
C31 C 0.5865(3) 0.4469(2) 0.3139(2) 0.0345(8) Uani 1 1 d . . .
H31 H 0.5273 0.4185 0.2712 0.041 Uiso 1 1 calc R . .
C32 C 0.6617(2) 0.5635(2) 0.1692(2) 0.0305(7) Uani 1 1 d . . .
H32 H 0.7364 0.5378 0.1811 0.037 Uiso 1 1 calc R . .
C33 C 0.5474(3) 0.4495(3) 0.4060(2) 0.0481(9) Uani 1 1 d . . .
H33A H 0.4828 0.4893 0.4031 0.072 Uiso 1 1 calc R . .
H33B H 0.6036 0.4765 0.4502 0.072 Uiso 1 1 calc R . .
H33C H 0.5306 0.3844 0.4240 0.072 Uiso 1 1 calc R . .
C34 C 0.6825(3) 0.3812(3) 0.3145(3) 0.0666(13) Uani 1 1 d . . .
H34A H 0.7090 0.3838 0.2558 0.100 Uiso 1 1 calc R . .
H34B H 0.6613 0.3155 0.3266 0.100 Uiso 1 1 calc R . .
H34C H 0.7394 0.4018 0.3613 0.100 Uiso 1 1 calc R . .
C35 C 0.5962(3) 0.4993(2) 0.1011(2) 0.0411(9) Uani 1 1 d . . .
H35A H 0.5227 0.5238 0.0890 0.062 Uiso 1 1 calc R . .
H35B H 0.5949 0.4342 0.1252 0.062 Uiso 1 1 calc R . .
H35C H 0.6288 0.4984 0.0451 0.062 Uiso 1 1 calc R . .
C36 C 0.6660(3) 0.6650(3) 0.1335(2) 0.0561(11) Uani 1 1 d . . .
H36A H 0.7038 0.6652 0.0802 0.084 Uiso 1 1 calc R . .
H36B H 0.7042 0.7061 0.1799 0.084 Uiso 1 1 calc R . .
H36C H 0.5929 0.6890 0.1173 0.084 Uiso 1 1 calc R . .
C41 C 0.2199(2) 0.75156(19) 0.32807(19) 0.0228(6) Uani 1 1 d . . .
H41 H 0.1885 0.7239 0.2690 0.027 Uiso 1 1 calc R . .
C42 C 0.3372(2) 0.90126(19) 0.23770(19) 0.0213(6) Uani 1 1 d . . .
H42 H 0.3051 0.9544 0.2702 0.026 Uiso 1 1 calc R . .
C43 C 0.2325(3) 0.6685(2) 0.3953(2) 0.0365(8) Uani 1 1 d . . .
H43A H 0.1620 0.6406 0.4003 0.055 Uiso 1 1 calc R . .
H43B H 0.2643 0.6922 0.4542 0.055 Uiso 1 1 calc R . .
H43C H 0.2793 0.6195 0.3742 0.055 Uiso 1 1 calc R . .
C44 C 0.1401(2) 0.8257(2) 0.3534(2) 0.0285(7) Uani 1 1 d . . .
H44A H 0.1409 0.8815 0.3140 0.043 Uiso 1 1 calc R . .
H44B H 0.1600 0.8453 0.4160 0.043 Uiso 1 1 calc R . .
H44C H 0.0679 0.7978 0.3465 0.043 Uiso 1 1 calc R . .
C45 C 0.2627(2) 0.8796(2) 0.15154(19) 0.0288(7) Uani 1 1 d . . .
H45A H 0.2612 0.9346 0.1108 0.043 Uiso 1 1 calc R . .
H45B H 0.1902 0.8672 0.1662 0.043 Uiso 1 1 calc R . .
H45C H 0.2890 0.8232 0.1223 0.043 Uiso 1 1 calc R . .
C46 C 0.4476(2) 0.9329(2) 0.2169(2) 0.0344(8) Uani 1 1 d . . .
H46A H 0.4785 0.8828 0.1823 0.052 Uiso 1 1 calc R . .
H46B H 0.4946 0.9438 0.2733 0.052 Uiso 1 1 calc R . .
H46C H 0.4407 0.9922 0.1818 0.052 Uiso 1 1 calc R . .

loop_
_atom_site_aniso_label
_atom_site_aniso_U_11
_atom_site_aniso_U_22
_atom_site_aniso_U_33
_atom_site_aniso_U_23
_atom_site_aniso_U_13
_atom_site_aniso_U_12
Pd 0.01919(12) 0.01979(12) 0.02343(13) -0.00883(9) -0.00531(9) 0.00458(9)
C 0.024(2) 0.029(3) 0.020(3) -0.009(3) -0.0021(2) 0.0012(2)
Br 0.02173(16) 0.02089(15) 0.02222(16) -0.00462(11) -0.00539(12) -0.00084(11)
P2 0.0138(4) 0.0175(4) 0.0219(4) -0.0051(3) -0.0014(3) 0.0011(3)
P1 0.0150(4) 0.0215(4) 0.0214(4) -0.0051(3) 0.0013(3) 0.0031(3)
C11 0.0269(17) 0.0252(16) 0.0238(16) -0.0001(13) -0.0063(13) 0.0052(13)
C12 0.0168(15) 0.0277(16) 0.0200(15) -0.0034(12) 0.0007(12) -0.0020(12)
C13 0.0197(17) 0.057(2) 0.042(2) -0.0200(17) 0.0029(15) 0.0085(15)
C14 0.0207(16) 0.052(3) 0.050(2) -0.0025(2) 0.0030(15) -0.0037(17)
C15 0.0283(19) 0.059(2) 0.0287(18) -0.0075(17) 0.0036(15) -0.0218(17)
C16 0.040(2) 0.0263(17) 0.0190(16) 0.0009(13) -0.0027(14) -0.0061(14)
C21 0.0275(17) 0.0211(15) 0.0333(18) -0.0115(13) -0.0109(14) 0.0022(13)
C22 0.0184(15) 0.0161(14) 0.0247(16) -0.0025(12) -0.0017(12) -0.0004(11)
C23 0.0187(15) 0.0253(16) 0.0259(16) -0.0041(13) 0.0041(12) -0.0001(12)
C24 0.0257(17) 0.0427(19) 0.0238(17) -0.0124(14) 0.0072(14) -0.0057(14)
C25 0.0300(18) 0.0388(19) 0.0190(16) -0.0015(14) -0.0032(13) -0.0082(14)
C26 0.0303(18) 0.0195(16) 0.0385(19) -0.0011(13) -0.0138(15) -0.0014(13)
C31 0.039(2) 0.0249(17) 0.0381(19) -0.0002(14) -0.0020(15) -0.0036(14)
C32 0.0240(17) 0.0420(19) 0.0260(17) -0.0103(14) 0.0057(13) 0.0012(14)
C33 0.050(2) 0.050(2) 0.044(2) 0.0122(18) 0.0046(18) -0.0146(18)
C34 0.090(3) 0.037(2) 0.073(3) 0.008(2) 0.010(3) 0.031(2)
C35 0.041(2) 0.053(2) 0.0304(19) -0.0200(16) 0.0059(16) 0.0056(17)
C36 0.080(3) 0.059(3) 0.033(2) -0.0011(18) 0.023(2) -0.022(2)
C41 0.0163(15) 0.0209(15) 0.0301(17) -0.0030(13) -0.0010(12) -0.0008(12)
C42 0.0230(16) 0.0185(14) 0.0225(15) -0.0042(12) 0.0033(12) 0.0009(12)
C43 0.0316(19) 0.0271(17) 0.052(2) 0.0078(15) 0.0075(16) -0.0027(14)
C44 0.0176(15) 0.0285(17) 0.0405(19) -0.0016(14) 0.0071(14) -0.0004(12)
C45 0.0327(18) 0.0242(16) 0.0273(17) 0.0024(13) -0.0046(14) 0.0000(13)
C46 0.0363(19) 0.0343(18) 0.0340(19) -0.0037(15) 0.0097(15) -0.0108(14)

_geom_special_details            
; 
 All esds (except the esd in the dihedral angle between two l.s. planes) 
 are estimated using the full covariance matrix.  The cell esds are taken 
 into account individually in the estimation of esds in distances, angles 
 and torsion angles; correlations between esds in cell parameters are only 
 used when they are defined by crystal symmetry.  An approximate (isotropic) 
 treatment of cell esds is used for estimating esds involving l.s. planes. 
;

loop_
_geom_bond_atom_site_label_1
_geom_bond_atom_site_label_2
_geom_bond_distance
_geom_bond_site_symmetry_2
_geom_bond_publ_flag
Pd C 2.020(3) . ?
Pd P2 2.2783(7) . ?
Pd P1 2.2891(7) . ?
Pd Br 2.5117(4) . ?
C C21 1.463(4) . ?
C C11 1.467(4) . ?
P2 C22 1.805(3) . ?
P2 C41 1.845(3) . ?
P2 C42 1.845(3) . ?
P1 C12 1.814(3) . ?
P1 C31 1.839(3) . ?
P1 C32 1.844(3) . ?
C11 C12 1.404(4) . ?
C11 C16 1.409(4) . ?
C12 C13 1.385(4) . ?
C13 C14 1.382(4) . ?
C13 H13 0.9500 . ?
C14 C15 1.369(5) . ?
C14 H14 0.9500 . ?
C15 C16 1.369(4) . ?
C15 H15 0.9500 . ?
C16 H16 0.9500 . ?
C21 C26 1.404(4) . ?
C21 C22 1.413(4) . ?
C22 C23 1.382(4) . ?
C23 C24 1.386(4) . ?
C23 H23 0.9500 . ?
C24 C25 1.388(4) . ?
C24 H24 0.9500 . ?
C25 C26 1.373(4) . ?
C25 H25 0.9500 . ?
C26 H26 0.9500 . ?
C31 C34 1.516(5) . ?
C31 C33 1.525(5) . ?
C31 H31 1.0000 . ?
C32 C36 1.519(5) . ?
C32 C35 1.520(4) . ?
C32 H32 1.0000 . ?
C33 H33A 0.9800 . ?
C33 H33B 0.9800 . ?
C33 H33C 0.9800 . ?
C34 H34A 0.9800 . ?
C34 H34B 0.9800 . ?
C34 H34C 0.9800 . ?
C35 H35A 0.9800 . ?
C35 H35B 0.9800 . ?
C35 H35C 0.9800 . ?
C36 H36A 0.9800 . ?
C36 H36B 0.9800 . ?
C36 H36C 0.9800 . ?
C41 C44 1.524(4) . ?
C41 C43 1.532(4) . ?
C41 H41 1.0000 . ?
C42 C45 1.526(4) . ?
C42 C46 1.526(4) . ?
C42 H42 1.0000 . ?
C43 H43A 0.9800 . ?
C43 H43B 0.9800 . ?
C43 H43C 0.9800 . ?
C44 H44A 0.9800 . ?
C44 H44B 0.9800 . ?
C44 H44C 0.9800 . ?
C45 H45A 0.9800 . ?
C45 H45B 0.9800 . ?
C45 H45C 0.9800 . ?
C46 H46A 0.9800 . ?
C46 H46B 0.9800 . ?
C46 H46C 0.9800 . ?

loop_
_geom_angle_atom_site_label_1
_geom_angle_atom_site_label_2
_geom_angle_atom_site_label_3
_geom_angle
_geom_angle_site_symmetry_1
_geom_angle_site_symmetry_3
_geom_angle_publ_flag
C Pd P2 83.43(10) . . ?
C Pd P1 83.61(10) . . ?
P2 Pd P1 166.96(3) . . ?
C Pd Br 175.31(15) . . ?
P2 Pd Br 94.93(2) . . ?
P1 Pd Br 98.10(2) . . ?
C21 C C11 123.0(3) . . ?
C21 C Pd 118.7(2) . . ?
C11 C Pd 118.1(2) . . ?
C22 P2 C41 107.88(13) . . ?
C22 P2 C42 106.24(12) . . ?
C41 P2 C42 107.87(12) . . ?
C22 P2 Pd 102.43(9) . . ?
C41 P2 Pd 111.84(9) . . ?
C42 P2 Pd 119.76(9) . . ?
C12 P1 C31 109.20(14) . . ?
C12 P1 C32 103.48(13) . . ?
C31 P1 C32 107.14(15) . . ?
C12 P1 Pd 101.42(9) . . ?
C31 P1 Pd 117.65(11) . . ?
C32 P1 Pd 116.67(10) . . ?
C12 C11 C16 117.5(3) . . ?
C12 C11 C 118.5(3) . . ?
C16 C11 C 124.0(3) . . ?
C13 C12 C11 120.5(3) . . ?
C13 C12 P1 125.0(2) . . ?
C11 C12 P1 114.2(2) . . ?
C14 C13 C12 120.4(3) . . ?
C14 C13 H13 119.8 . . ?
C12 C13 H13 119.8 . . ?
C15 C14 C13 119.5(3) . . ?
C15 C14 H14 120.2 . . ?
C13 C14 H14 120.2 . . ?
C16 C15 C14 121.2(3) . . ?
C16 C15 H15 119.4 . . ?
C14 C15 H15 119.4 . . ?
C15 C16 C11 120.7(3) . . ?
C15 C16 H16 119.7 . . ?
C11 C16 H16 119.7 . . ?
C26 C21 C22 117.1(3) . . ?
C26 C21 C 124.3(3) . . ?
C22 C21 C 118.6(3) . . ?
C23 C22 C21 120.9(3) . . ?
C23 C22 P2 125.4(2) . . ?
C21 C22 P2 113.6(2) . . ?
C22 C23 C24 120.2(3) . . ?
C22 C23 H23 119.9 . . ?
C24 C23 H23 119.9 . . ?
C23 C24 C25 119.5(3) . . ?
C23 C24 H24 120.2 . . ?
C25 C24 H24 120.2 . . ?
C26 C25 C24 120.5(3) . . ?
C26 C25 H25 119.8 . . ?
C24 C25 H25 119.8 . . ?
C25 C26 C21 121.3(3) . . ?
C25 C26 H26 119.3 . . ?
C21 C26 H26 119.3 . . ?
C34 C31 C33 111.0(3) . . ?
C34 C31 P1 116.1(3) . . ?
C33 C31 P1 108.8(2) . . ?
C34 C31 H31 106.8 . . ?
C33 C31 H31 106.8 . . ?
P1 C31 H31 106.8 . . ?
C36 C32 C35 110.8(3) . . ?
C36 C32 P1 107.1(2) . . ?
C35 C32 P1 112.3(2) . . ?
C36 C32 H32 108.8 . . ?
C35 C32 H32 108.8 . . ?
P1 C32 H32 108.8 . . ?
C31 C33 H33A 109.5 . . ?
C31 C33 H33B 109.5 . . ?
H33A C33 H33B 109.5 . . ?
C31 C33 H33C 109.5 . . ?
H33A C33 H33C 109.5 . . ?
H33B C33 H33C 109.5 . . ?
C31 C34 H34A 109.5 . . ?
C31 C34 H34B 109.5 . . ?
H34A C34 H34B 109.5 . . ?
C31 C34 H34C 109.5 . . ?
H34A C34 H34C 109.5 . . ?
H34B C34 H34C 109.5 . . ?
C32 C35 H35A 109.5 . . ?
C32 C35 H35B 109.5 . . ?
H35A C35 H35B 109.5 . . ?
C32 C35 H35C 109.5 . . ?
H35A C35 H35C 109.5 . . ?
H35B C35 H35C 109.5 . . ?
C32 C36 H36A 109.5 . . ?
C32 C36 H36B 109.5 . . ?
H36A C36 H36B 109.5 . . ?
C32 C36 H36C 109.5 . . ?
H36A C36 H36C 109.5 . . ?
H36B C36 H36C 109.5 . . ?
C44 C41 C43 111.6(2) . . ?
C44 C41 P2 116.42(19) . . ?
C43 C41 P2 108.63(19) . . ?
C44 C41 H41 106.6 . . ?
C43 C41 H41 106.6 . . ?
P2 C41 H41 106.6 . . ?
C45 C42 C46 111.1(2) . . ?
C45 C42 P2 111.70(18) . . ?
C46 C42 P2 108.4(2) . . ?
C45 C42 H42 108.5 . . ?
C46 C42 H42 108.5 . . ?
P2 C42 H42 108.5 . . ?
C41 C43 H43A 109.5 . . ?
C41 C43 H43B 109.5 . . ?
H43A C43 H43B 109.5 . . ?
C41 C43 H43C 109.5 . . ?
H43A C43 H43C 109.5 . . ?
H43B C43 H43C 109.5 . . ?
C41 C44 H44A 109.5 . . ?
C41 C44 H44B 109.5 . . ?
H44A C44 H44B 109.5 . . ?
C41 C44 H44C 109.5 . . ?
H44A C44 H44C 109.5 . . ?
H44B C44 H44C 109.5 . . ?
C42 C45 H45A 109.5 . . ?
C42 C45 H45B 109.5 . . ?
H45A C45 H45B 109.5 . . ?
C42 C45 H45C 109.5 . . ?
H45A C45 H45C 109.5 . . ?
H45B C45 H45C 109.5 . . ?
C42 C46 H46A 109.5 . . ?
C42 C46 H46B 109.5 . . ?
H46A C46 H46B 109.5 . . ?
C42 C46 H46C 109.5 . . ?
H46A C46 H46C 109.5 . . ?
H46B C46 H46C 109.5 . . ?

_diffrn_measured_fraction_theta_max 1.000
_diffrn_reflns_theta_full        24.99
_diffrn_measured_fraction_theta_full 1.000
_refine_diff_density_max         0.617
_refine_diff_density_min         -0.548
_refine_diff_density_rms         0.073
_iucr_refine_instructions_details 
;
TITL cc277 in P2(1)/n
CELL  0.71073  12.5686  13.9781  14.9939   90.000   97.330   90.000
ZERR    4.00   0.00120   0.00130   0.00140   0.0000   0.0018   0.0000
LATT  1
SYMM 1/2-X, 1/2+Y, 1/2-Z
SFAC C H P BR PD
UNIT 100 144 8 4 4
TEMP -153.170
Size 0.09 0.08 0.07
L.S. 6
BOND $H
LIST 6
FMAP 2
PLAN 20
Omit 0 50
Acta 50
 
WGHT    0.028500    0.470900
FVAR       0.32619
PD    5    0.466094    0.675362    0.282253    11.00000    0.01919    0.01979 =
         0.02343   -0.00883   -0.00531    0.00458
C     1    0.562625    0.730138    0.388019    11.00000    0.02402    0.02886 =
         0.02009   -0.00952   -0.00212    0.00122
BR    4    0.336070    0.602752    0.159750    11.00000    0.02173    0.02089 =
         0.02222   -0.00462   -0.00539   -0.00084
P2    3    0.354482    0.796194    0.312616    11.00000    0.01384    0.01747 =
         0.02194   -0.00507   -0.00138    0.00109
P1    3    0.604863    0.570426    0.276425    11.00000    0.01497    0.02152 =
         0.02138   -0.00507    0.00129    0.00308
C11   1    0.677647    0.708459    0.395852    11.00000    0.02692    0.02523 =
         0.02376   -0.00009   -0.00628    0.00521
C12   1    0.710597    0.626993    0.351965    11.00000    0.01679    0.02765 =
         0.02005   -0.00336    0.00069   -0.00204
C13   1    0.817879    0.601343    0.360706    11.00000    0.01970    0.05700 =
         0.04226   -0.02001    0.00293    0.00848
AFIX  43
H13   2    0.839128    0.545392    0.331650    11.00000   -1.20000
AFIX   0
C14   1    0.894171    0.656628    0.411421    11.00000    0.02068    0.05177 =
         0.04969   -0.00249    0.00304   -0.00372
AFIX  43
H14   2    0.967283    0.637452    0.419391    11.00000   -1.20000
AFIX   0
C15   1    0.863629    0.739264    0.450111    11.00000    0.02827    0.05940 =
         0.02873   -0.00750    0.00359   -0.02182
AFIX  43
H15   2    0.916639    0.778815    0.482474    11.00000   -1.20000
AFIX   0
C16   1    0.758079    0.765905    0.442992    11.00000    0.04029    0.02628 =
         0.01900    0.00089   -0.00275   -0.00611
AFIX  43
H16   2    0.738874    0.823743    0.470130    11.00000   -1.20000
AFIX   0
C21   1    0.516103    0.794193    0.449849    11.00000    0.02753    0.02108 =
         0.03332   -0.01154   -0.01090    0.00221
C22   1    0.417550    0.839522    0.419887    11.00000    0.01838    0.01608 =
         0.02466   -0.00251   -0.00167   -0.00043
C23   1    0.374467    0.906665    0.472721    11.00000    0.01868    0.02534 =
         0.02592   -0.00412    0.00408   -0.00012
AFIX  43
H23   2    0.310652    0.939653    0.449967    11.00000   -1.20000
AFIX   0
C24   1    0.424034    0.926025    0.558760    11.00000    0.02568    0.04271 =
         0.02384   -0.01242    0.00724   -0.00574
AFIX  43
H24   2    0.395025    0.972850    0.594737    11.00000   -1.20000
AFIX   0
C25   1    0.516351    0.876519    0.591984    11.00000    0.03002    0.03879 =
         0.01902   -0.00152   -0.00316   -0.00822
AFIX  43
H25   2    0.548221    0.886924    0.652122    11.00000   -1.20000
AFIX   0
C26   1    0.561965    0.812607    0.538571    11.00000    0.03034    0.01946 =
         0.03852   -0.00115   -0.01381   -0.00145
AFIX  43
H26   2    0.625854    0.780179    0.562111    11.00000   -1.20000
AFIX   0
C31   1    0.586519    0.446937    0.313893    11.00000    0.03869    0.02489 =
         0.03809   -0.00021   -0.00201   -0.00362
AFIX  13
H31   2    0.527303    0.418507    0.271202    11.00000   -1.20000
AFIX   0
C32   1    0.661684    0.563490    0.169173    11.00000    0.02401    0.04198 =
         0.02602   -0.01029    0.00570    0.00117
AFIX  13
H32   2    0.736401    0.537787    0.181052    11.00000   -1.20000
AFIX   0
C33   1    0.547385    0.449519    0.406027    11.00000    0.04978    0.04963 =
         0.04448    0.01217    0.00456   -0.01464
AFIX 137
H33A  2    0.482839    0.489317    0.403072    11.00000   -1.50000
H33B  2    0.603590    0.476493    0.450196    11.00000   -1.50000
H33C  2    0.530575    0.384407    0.424027    11.00000   -1.50000
AFIX   0
C34   1    0.682541    0.381179    0.314463    11.00000    0.09013    0.03701 =
         0.07262    0.00791    0.01049    0.03063
AFIX 137
H34A  2    0.708965    0.383756    0.255779    11.00000   -1.50000
H34B  2    0.661278    0.315484    0.326633    11.00000   -1.50000
H34C  2    0.739445    0.401792    0.361346    11.00000   -1.50000
AFIX   0
C35   1    0.596202    0.499259    0.101073    11.00000    0.04067    0.05258 =
         0.03042   -0.01996    0.00594    0.00562
AFIX 137
H35A  2    0.522744    0.523827    0.089031    11.00000   -1.50000
H35B  2    0.594877    0.434179    0.125215    11.00000   -1.50000
H35C  2    0.628776    0.498372    0.045077    11.00000   -1.50000
AFIX   0
C36   1    0.666022    0.664955    0.133483    11.00000    0.07993    0.05939 =
         0.03317   -0.00107    0.02309   -0.02250
AFIX 137
H36A  2    0.703775    0.665202    0.080191    11.00000   -1.50000
H36B  2    0.704205    0.706064    0.179940    11.00000   -1.50000
H36C  2    0.592883    0.689048    0.117298    11.00000   -1.50000
AFIX   0
C41   1    0.219925    0.751557    0.328067    11.00000    0.01629    0.02089 =
         0.03013   -0.00301   -0.00097   -0.00081
AFIX  13
H41   2    0.188469    0.723891    0.269036    11.00000   -1.20000
AFIX   0
C42   1    0.337169    0.901262    0.237704    11.00000    0.02300    0.01848 =
         0.02254   -0.00416    0.00333    0.00088
AFIX  13
H42   2    0.305139    0.954355    0.270182    11.00000   -1.20000
AFIX   0
C43   1    0.232511    0.668491    0.395255    11.00000    0.03157    0.02709 =
         0.05153    0.00784    0.00749   -0.00269
AFIX 137
H43A  2    0.161973    0.640639    0.400305    11.00000   -1.50000
H43B  2    0.264319    0.692151    0.454208    11.00000   -1.50000
H43C  2    0.279289    0.619549    0.374226    11.00000   -1.50000
AFIX   0
C44   1    0.140082    0.825658    0.353392    11.00000    0.01756    0.02849 =
         0.04047   -0.00157    0.00712   -0.00041
AFIX 137
H44A  2    0.140892    0.881504    0.313969    11.00000   -1.50000
H44B  2    0.160049    0.845335    0.416024    11.00000   -1.50000
H44C  2    0.067947    0.797799    0.346472    11.00000   -1.50000
AFIX   0
C45   1    0.262711    0.879638    0.151536    11.00000    0.03274    0.02419 =
         0.02730    0.00242   -0.00455   -0.00003
AFIX 137
H45A  2    0.261156    0.934617    0.110833    11.00000   -1.50000
H45B  2    0.190178    0.867190    0.166157    11.00000   -1.50000
H45C  2    0.288972    0.823218    0.122272    11.00000   -1.50000
AFIX   0
C46   1    0.447613    0.932858    0.216910    11.00000    0.03632    0.03430 =
         0.03404   -0.00367    0.00970   -0.01082
AFIX 137
H46A  2    0.478451    0.882835    0.182263    11.00000   -1.50000
H46B  2    0.494648    0.943846    0.273300    11.00000   -1.50000
H46C  2    0.440655    0.992181    0.181816    11.00000   -1.50000
REM #####
 
REM #####
 
REM #####
REM #####
HKLF 4
 
REM  cc277 in P2(1)/n
REM R1 =  0.0258 for   3834 Fo > 4sig(Fo)  and  0.0375 for all   4601 data
REM    270 parameters refined using      0 restraints
 
END  
     
WGHT      0.0285      0.4709 
REM Highest difference peak  0.617,  deepest hole -0.548,  1-sigma level  0.073
Q1    1   0.5422  0.6858  0.2776  11.00000  0.05    0.62
Q2    1   0.3883  0.7382  0.2998  11.00000  0.05    0.45
Q3    1   0.3941  0.6743  0.2855  11.00000  0.05    0.42
Q4    1   0.4043  0.6191  0.1498  11.00000  0.05    0.41
Q5    1   0.3411  0.6103  0.2261  11.00000  0.05    0.40
Q6    1   0.3824  0.8224  0.3690  11.00000  0.05    0.38
Q7    1   0.3404  0.8587  0.2818  11.00000  0.05    0.37
Q8    1   0.2772  0.7898  0.3203  11.00000  0.05    0.36
Q9    1   0.5213  0.5933  0.2588  11.00000  0.05    0.35
Q10   1   0.4826  0.7163  0.3332  11.00000  0.05    0.34
Q11   1   0.4521  0.6776  0.2225  11.00000  0.05    0.34
Q12   1   0.6495  0.5821  0.3335  11.00000  0.05    0.32
Q13   1   0.6226  0.5639  0.2069  11.00000  0.05    0.31
Q14   1   0.3986  0.8982  0.2367  11.00000  0.05    0.31
Q15   1   0.3225  0.5260  0.1560  11.00000  0.05    0.31
Q16   1   0.4657  0.6183  0.2819  11.00000  0.05    0.30
Q17   1   0.2485  0.5965  0.1652  11.00000  0.05    0.30
Q18   1   0.5555  0.6773  0.4317  11.00000  0.05    0.30
Q19   1   0.5026  0.6553  0.3486  11.00000  0.05    0.30
Q20   1   0.4676  0.8202  0.4303  11.00000  0.05    0.30


;
####################################################################### 
# 
# This file contains crystal structure data downloaded from the 
# Cambridge Structural Database (CSD) hosted by the Cambridge 
# Crystallographic Data Centre (CCDC).
# 
# Full information about CCDC data access policies and citation 
# guidelines are available at http://www.ccdc.cam.ac.uk/access/V1 
# 
# Audit and citation data items may have been added by the CCDC. 
# Please retain this information to preserve the provenance of 
# this file and to allow appropriate attribution of the data. 
# 
#######################################################################

data_cc271
_database_code_depnum_ccdc_archive 'CCDC 1058171'
_audit_update_record             
;
2015-04-06 deposited with the CCDC.
2015-05-28 downloaded from the CCDC.
;

_audit_creation_method           SHELXL-97
_chemical_name_systematic        
; 
 ? 
;
_chemical_name_common            ?
_chemical_melting_point          ?
_chemical_formula_moiety         ?
_chemical_formula_sum            'C25 H37 Br P2 Pd'
_chemical_formula_weight         585.80

loop_
_atom_type_symbol
_atom_type_description
_atom_type_scat_dispersion_real
_atom_type_scat_dispersion_imag
_atom_type_scat_source
C C 0.0033 0.0016 'International Tables Vol C Tables 4.2.6.8 and 6.1.1.4'
H H 0.0000 0.0000 'International Tables Vol C Tables 4.2.6.8 and 6.1.1.4'
P P 0.1023 0.0942 'International Tables Vol C Tables 4.2.6.8 and 6.1.1.4'
Br Br -0.2901 2.4595 'International Tables Vol C Tables 4.2.6.8 and 6.1.1.4'
Pd Pd -0.9988 1.0072 'International Tables Vol C Tables 4.2.6.8 and 6.1.1.4'

_symmetry_cell_setting           monoclinic
_symmetry_space_group_name_H-M   P2(1)/n

loop_
_symmetry_equiv_pos_as_xyz
'x, y, z'
'-x+1/2, y+1/2, -z+1/2'
'-x, -y, -z'
'x-1/2, -y-1/2, z-1/2'

_cell_length_a                   11.2438(8)
_cell_length_b                   13.7677(10)
_cell_length_c                   17.4246(12)
_cell_angle_alpha                90.00
_cell_angle_beta                 106.9775(12)
_cell_angle_gamma                90.00
_cell_volume                     2579.8(3)
_cell_formula_units_Z            4
_cell_measurement_temperature    120(2)
_cell_measurement_reflns_used    ?
_cell_measurement_theta_min      ?
_cell_measurement_theta_max      ?

_exptl_crystal_description       block
_exptl_crystal_colour            ?
_exptl_crystal_size_max          0.13
_exptl_crystal_size_mid          0.10
_exptl_crystal_size_min          0.05
_exptl_crystal_density_meas      ?
_exptl_crystal_density_diffrn    1.508
_exptl_crystal_density_method    'not measured'
_exptl_crystal_F_000             1192
_exptl_absorpt_coefficient_mu    2.402
_exptl_absorpt_correction_type   multi-scan
_exptl_absorpt_correction_T_min  0.6879
_exptl_absorpt_correction_T_max  0.7454
_exptl_absorpt_process_details   
'Bruker AXS area detector scaling and absorption correction'

_exptl_special_details           
; 
 ? 
;

_diffrn_ambient_temperature      120(2)
_diffrn_radiation_wavelength     0.71073
_diffrn_radiation_type           MoK\a
_diffrn_radiation_source         'fine-focus sealed tube'
_diffrn_radiation_monochromator  graphite
_diffrn_measurement_device_type  ?
_diffrn_measurement_method       ?
_diffrn_detector_area_resol_mean ?
_diffrn_standards_number         ?
_diffrn_standards_interval_count ?
_diffrn_standards_interval_time  ?
_diffrn_standards_decay_%        ?
_diffrn_reflns_number            33493
_diffrn_reflns_av_R_equivalents  0.0524
_diffrn_reflns_av_sigmaI/netI    0.0328
_diffrn_reflns_limit_h_min       -13
_diffrn_reflns_limit_h_max       13
_diffrn_reflns_limit_k_min       -16
_diffrn_reflns_limit_k_max       16
_diffrn_reflns_limit_l_min       -20
_diffrn_reflns_limit_l_max       20
_diffrn_reflns_theta_min         1.92
_diffrn_reflns_theta_max         25.00
_reflns_number_total             4546
_reflns_number_gt                3801
_reflns_threshold_expression     >2sigma(I)

_computing_data_collection       ?
_computing_cell_refinement       ?
_computing_data_reduction        ?
_computing_structure_solution    'SHELXS-97 (Sheldrick, 1990)'
_computing_structure_refinement  'SHELXL-97 (Sheldrick, 1997)'
_computing_molecular_graphics    ?
_computing_publication_material  ?

_refine_special_details          
; 
 Refinement of F^2^ against ALL reflections.  The weighted R-factor wR and 
 goodness of fit S are based on F^2^, conventional R-factors R are based 
 on F, with F set to zero for negative F^2^. The threshold expression of 
 F^2^ > 2sigma(F^2^) is used only for calculating R-factors(gt) etc. and is 
 not relevant to the choice of reflections for refinement.  R-factors based 
 on F^2^ are statistically about twice as large as those based on F, and R- 
 factors based on ALL data will be even larger. 
;

_refine_ls_structure_factor_coef Fsqd
_refine_ls_matrix_type           full
_refine_ls_weighting_scheme      calc
_refine_ls_weighting_details     
'calc w=1/[\s^2^(Fo^2^)+(0.0317P)^2^+1.2910P] where P=(Fo^2^+2Fc^2^)/3'
_atom_sites_solution_primary     direct
_atom_sites_solution_secondary   difmap
_atom_sites_solution_hydrogens   geom
_refine_ls_hydrogen_treatment    constr
_refine_ls_extinction_method     none
_refine_ls_extinction_coef       ?
_refine_ls_number_reflns         4546
_refine_ls_number_parameters     270
_refine_ls_number_restraints     0
_refine_ls_R_factor_all          0.0463
_refine_ls_R_factor_gt           0.0348
_refine_ls_wR_factor_ref         0.0776
_refine_ls_wR_factor_gt          0.0742
_refine_ls_goodness_of_fit_ref   1.044
_refine_ls_restrained_S_all      1.044
_refine_ls_shift/su_max          0.001
_refine_ls_shift/su_mean         0.000

loop_
_atom_site_label
_atom_site_type_symbol
_atom_site_fract_x
_atom_site_fract_y
_atom_site_fract_z
_atom_site_U_iso_or_equiv
_atom_site_adp_type
_atom_site_occupancy
_atom_site_symmetry_multiplicity
_atom_site_calc_flag
_atom_site_refinement_flags
_atom_site_disorder_assembly
_atom_site_disorder_group
Pd Pd 0.02187(3) 0.65787(2) 0.182175(18) 0.01876(9) Uani 1 1 d . . .
P1 P -0.16836(10) 0.57786(7) 0.15980(6) 0.0220(2) Uani 1 1 d . . .
Br Br 0.14254(4) 0.58796(3) 0.31483(2) 0.02476(11) Uani 1 1 d . . .
C C -0.0624(4) 0.7074(3) 0.0669(2) 0.0221(9) Uani 1 1 d . . .
H H -0.0666 0.6491 0.0320 0.027 Uiso 1 1 calc R . .
P2 P 0.16165(9) 0.77727(7) 0.18634(6) 0.0174(2) Uani 1 1 d . . .
C11 C -0.1977(4) 0.7319(3) 0.0586(2) 0.0241(9) Uani 1 1 d . . .
C12 C -0.2653(4) 0.6656(3) 0.0910(2) 0.0235(9) Uani 1 1 d . . .
C13 C -0.3923(4) 0.6779(3) 0.0787(3) 0.0292(10) Uani 1 1 d . . .
H13 H -0.4380 0.6309 0.0982 0.035 Uiso 1 1 calc R . .
C14 C -0.4522(4) 0.7591(3) 0.0378(3) 0.0344(11) Uani 1 1 d . . .
H14 H -0.5389 0.7676 0.0294 0.041 Uiso 1 1 calc R . .
C15 C -0.3865(4) 0.8268(3) 0.0096(3) 0.0300(10) Uani 1 1 d . . .
H15 H -0.4271 0.8835 -0.0165 0.036 Uiso 1 1 calc R . .
C16 C -0.2606(4) 0.8131(3) 0.0189(2) 0.0288(10) Uani 1 1 d . . .
H16 H -0.2165 0.8600 -0.0021 0.035 Uiso 1 1 calc R . .
C21 C 0.0106(4) 0.7824(3) 0.0343(2) 0.0227(9) Uani 1 1 d . . .
C22 C 0.1203(4) 0.8214(3) 0.0840(2) 0.0209(9) Uani 1 1 d . . .
C23 C 0.1880(4) 0.8894(3) 0.0539(3) 0.0265(9) Uani 1 1 d . . .
H23 H 0.2619 0.9169 0.0883 0.032 Uiso 1 1 calc R . .
C24 C 0.1467(4) 0.9163(3) -0.0261(3) 0.0334(11) Uani 1 1 d . . .
H24 H 0.1918 0.9627 -0.0468 0.040 Uiso 1 1 calc R . .
C26 C -0.0289(4) 0.8098(3) -0.0465(3) 0.0325(10) Uani 1 1 d . . .
H26 H -0.1031 0.7832 -0.0813 0.039 Uiso 1 1 calc R . .
C31 C -0.2339(4) 0.5750(3) 0.2457(3) 0.0266(10) Uani 1 1 d . . .
H31 H -0.3258 0.5653 0.2241 0.032 Uiso 1 1 calc R . .
C32 C -0.1970(4) 0.4556(3) 0.1143(3) 0.0325(10) Uani 1 1 d . . .
H32 H -0.1536 0.4084 0.1570 0.039 Uiso 1 1 calc R . .
C33 C -0.2110(4) 0.6723(3) 0.2893(3) 0.0347(11) Uani 1 1 d . . .
H33A H -0.2400 0.7250 0.2505 0.052 Uiso 1 1 calc R . .
H33B H -0.1218 0.6802 0.3159 0.052 Uiso 1 1 calc R . .
H33C H -0.2564 0.6744 0.3294 0.052 Uiso 1 1 calc R . .
C34 C -0.1804(4) 0.4908(3) 0.3027(3) 0.0322(10) Uani 1 1 d . . .
H34A H -0.2018 0.4291 0.2740 0.048 Uiso 1 1 calc R . .
H34B H -0.2155 0.4922 0.3480 0.048 Uiso 1 1 calc R . .
H34C H -0.0898 0.4971 0.3227 0.048 Uiso 1 1 calc R . .
C35 C -0.1365(5) 0.4462(3) 0.0470(3) 0.0445(13) Uani 1 1 d . . .
H35A H -0.1436 0.3789 0.0278 0.067 Uiso 1 1 calc R . .
H35B H -0.0484 0.4640 0.0672 0.067 Uiso 1 1 calc R . .
H35C H -0.1784 0.4895 0.0027 0.067 Uiso 1 1 calc R . .
C36 C -0.3332(5) 0.4262(4) 0.0873(3) 0.0507(14) Uani 1 1 d . . .
H36A H -0.3791 0.4692 0.0439 0.076 Uiso 1 1 calc R . .
H36B H -0.3679 0.4315 0.1326 0.076 Uiso 1 1 calc R . .
H36C H -0.3406 0.3590 0.0680 0.076 Uiso 1 1 calc R . .
C41 C 0.3250(3) 0.7389(3) 0.2201(3) 0.0232(9) Uani 1 1 d . . .
H41 H 0.3393 0.7128 0.2757 0.028 Uiso 1 1 calc R . .
C42 C 0.1446(4) 0.8840(3) 0.2458(2) 0.0211(9) Uani 1 1 d . . .
H42 H 0.1907 0.9397 0.2310 0.025 Uiso 1 1 calc R . .
C43 C 0.3431(4) 0.6533(3) 0.1689(3) 0.0323(10) Uani 1 1 d . . .
H43A H 0.3269 0.6744 0.1130 0.048 Uiso 1 1 calc R . .
H43B H 0.2852 0.6011 0.1716 0.048 Uiso 1 1 calc R . .
H43C H 0.4287 0.6294 0.1890 0.048 Uiso 1 1 calc R . .
C44 C 0.4241(4) 0.8165(3) 0.2261(3) 0.0355(11) Uani 1 1 d . . .
H44A H 0.4241 0.8362 0.1720 0.053 Uiso 1 1 calc R . .
H44B H 0.5059 0.7902 0.2550 0.053 Uiso 1 1 calc R . .
H44C H 0.4061 0.8730 0.2551 0.053 Uiso 1 1 calc R . .
C45 C 0.1960(5) 0.8659(3) 0.3357(3) 0.0340(11) Uani 1 1 d . . .
H45A H 0.1612 0.8053 0.3495 0.051 Uiso 1 1 calc R . .
H45B H 0.1731 0.9200 0.3651 0.051 Uiso 1 1 calc R . .
H45C H 0.2868 0.8606 0.3504 0.051 Uiso 1 1 calc R . .
C46 C 0.0057(4) 0.9097(3) 0.2230(3) 0.0270(9) Uani 1 1 d . . .
H46A H -0.0263 0.9182 0.1647 0.041 Uiso 1 1 calc R . .
H46B H -0.0054 0.9701 0.2498 0.041 Uiso 1 1 calc R . .
H46C H -0.0398 0.8571 0.2398 0.041 Uiso 1 1 calc R . .
C25 C 0.0395(5) 0.8752(3) -0.0756(3) 0.0370(11) Uani 1 1 d . . .
H25 H 0.0126 0.8925 -0.1308 0.044 Uiso 1 1 calc R . .

loop_
_atom_site_aniso_label
_atom_site_aniso_U_11
_atom_site_aniso_U_22
_atom_site_aniso_U_33
_atom_site_aniso_U_23
_atom_site_aniso_U_13
_atom_site_aniso_U_12
Pd 0.02166(17) 0.01772(15) 0.01775(17) 0.00147(12) 0.00709(13) -0.00363(12)
P1 0.0191(5) 0.0263(5) 0.0225(6) 0.0034(4) 0.0090(5) -0.0002(4)
Br 0.0284(2) 0.0227(2) 0.0220(2) 0.00472(16) 0.00557(18) 0.00166(17)
C 0.028(2) 0.023(2) 0.015(2) -0.0031(16) 0.0071(18) -0.0042(17)
P2 0.0160(5) 0.0170(5) 0.0197(5) 0.0009(4) 0.0061(4) -0.0014(4)
C11 0.027(2) 0.029(2) 0.016(2) -0.0051(17) 0.0044(18) -0.0080(18)
C12 0.021(2) 0.027(2) 0.022(2) -0.0006(17) 0.0051(18) -0.0029(17)
C13 0.024(2) 0.036(2) 0.028(2) 0.0054(19) 0.009(2) -0.0033(19)
C14 0.023(2) 0.046(3) 0.033(3) 0.003(2) 0.006(2) 0.006(2)
C15 0.038(3) 0.028(2) 0.023(2) 0.0017(18) 0.008(2) 0.007(2)
C16 0.043(3) 0.022(2) 0.021(2) -0.0006(17) 0.008(2) -0.0036(19)
C21 0.025(2) 0.022(2) 0.022(2) -0.0029(17) 0.0101(18) -0.0061(17)
C22 0.027(2) 0.0189(19) 0.019(2) 0.0001(16) 0.0096(18) -0.0017(16)
C23 0.030(2) 0.024(2) 0.029(2) -0.0020(18) 0.013(2) -0.0120(18)
C24 0.047(3) 0.030(2) 0.029(3) -0.0017(19) 0.020(2) -0.019(2)
C26 0.039(3) 0.035(2) 0.023(2) -0.0009(19) 0.008(2) -0.014(2)
C31 0.021(2) 0.035(2) 0.027(2) 0.0058(18) 0.0119(19) -0.0021(18)
C32 0.042(3) 0.024(2) 0.033(3) 0.0018(19) 0.013(2) 0.004(2)
C33 0.036(3) 0.041(3) 0.031(3) -0.003(2) 0.016(2) 0.002(2)
C34 0.033(3) 0.042(3) 0.029(2) 0.012(2) 0.019(2) 0.000(2)
C35 0.061(4) 0.034(3) 0.042(3) -0.011(2) 0.019(3) -0.001(2)
C36 0.055(4) 0.033(3) 0.060(4) -0.007(2) 0.011(3) -0.017(2)
C41 0.016(2) 0.022(2) 0.032(2) 0.0019(17) 0.0077(18) -0.0013(16)
C42 0.025(2) 0.0153(18) 0.025(2) 0.0002(16) 0.0106(18) 0.0010(16)
C43 0.031(2) 0.024(2) 0.049(3) -0.002(2) 0.022(2) 0.0041(19)
C44 0.016(2) 0.030(2) 0.058(3) 0.000(2) 0.008(2) -0.0040(18)
C45 0.049(3) 0.025(2) 0.026(2) -0.0039(18) 0.006(2) 0.004(2)
C46 0.026(2) 0.024(2) 0.034(3) -0.0014(18) 0.012(2) 0.0056(18)
C25 0.048(3) 0.040(3) 0.022(2) 0.002(2) 0.009(2) -0.016(2)

_geom_special_details            
; 
 All esds (except the esd in the dihedral angle between two l.s. planes) 
 are estimated using the full covariance matrix.  The cell esds are taken 
 into account individually in the estimation of esds in distances, angles 
 and torsion angles; correlations between esds in cell parameters are only 
 used when they are defined by crystal symmetry.  An approximate (isotropic) 
 treatment of cell esds is used for estimating esds involving l.s. planes. 
;

loop_
_geom_bond_atom_site_label_1
_geom_bond_atom_site_label_2
_geom_bond_distance
_geom_bond_site_symmetry_2
_geom_bond_publ_flag
Pd C 2.071(4) . ?
Pd P2 2.2608(10) . ?
Pd P1 2.3352(11) . ?
Pd Br 2.5057(5) . ?
P1 C12 1.822(4) . ?
P1 C32 1.849(4) . ?
P1 C31 1.852(4) . ?
C C11 1.523(6) . ?
C C21 1.527(5) . ?
C H 1.0000 . ?
P2 C22 1.812(4) . ?
P2 C41 1.835(4) . ?
P2 C42 1.840(4) . ?
C11 C16 1.394(6) . ?
C11 C12 1.407(5) . ?
C12 C13 1.392(6) . ?
C13 C14 1.389(6) . ?
C13 H13 0.9500 . ?
C14 C15 1.366(6) . ?
C14 H14 0.9500 . ?
C15 C16 1.390(6) . ?
C15 H15 0.9500 . ?
C16 H16 0.9500 . ?
C21 C22 1.391(5) . ?
C21 C26 1.398(6) . ?
C22 C23 1.402(5) . ?
C23 C24 1.384(6) . ?
C23 H23 0.9500 . ?
C24 C25 1.382(6) . ?
C24 H24 0.9500 . ?
C26 C25 1.374(6) . ?
C26 H26 0.9500 . ?
C31 C33 1.524(6) . ?
C31 C34 1.531(6) . ?
C31 H31 1.0000 . ?
C32 C36 1.520(7) . ?
C32 C35 1.524(6) . ?
C32 H32 1.0000 . ?
C33 H33A 0.9800 . ?
C33 H33B 0.9800 . ?
C33 H33C 0.9800 . ?
C34 H34A 0.9800 . ?
C34 H34B 0.9800 . ?
C34 H34C 0.9800 . ?
C35 H35A 0.9800 . ?
C35 H35B 0.9800 . ?
C35 H35C 0.9800 . ?
C36 H36A 0.9800 . ?
C36 H36B 0.9800 . ?
C36 H36C 0.9800 . ?
C41 C44 1.526(5) . ?
C41 C43 1.528(5) . ?
C41 H41 1.0000 . ?
C42 C45 1.525(6) . ?
C42 C46 1.536(5) . ?
C42 H42 1.0000 . ?
C43 H43A 0.9800 . ?
C43 H43B 0.9800 . ?
C43 H43C 0.9800 . ?
C44 H44A 0.9800 . ?
C44 H44B 0.9800 . ?
C44 H44C 0.9800 . ?
C45 H45A 0.9800 . ?
C45 H45B 0.9800 . ?
C45 H45C 0.9800 . ?
C46 H46A 0.9800 . ?
C46 H46B 0.9800 . ?
C46 H46C 0.9800 . ?
C25 H25 0.9500 . ?

loop_
_geom_angle_atom_site_label_1
_geom_angle_atom_site_label_2
_geom_angle_atom_site_label_3
_geom_angle
_geom_angle_site_symmetry_1
_geom_angle_site_symmetry_3
_geom_angle_publ_flag
C Pd P2 84.74(11) . . ?
C Pd P1 81.73(11) . . ?
P2 Pd P1 160.49(4) . . ?
C Pd Br 173.06(11) . . ?
P2 Pd Br 93.76(3) . . ?
P1 Pd Br 101.28(3) . . ?
C12 P1 C32 109.0(2) . . ?
C12 P1 C31 104.12(19) . . ?
C32 P1 C31 105.46(19) . . ?
C12 P1 Pd 98.03(13) . . ?
C32 P1 Pd 122.51(15) . . ?
C31 P1 Pd 115.87(14) . . ?
C11 C C21 116.4(3) . . ?
C11 C Pd 109.0(3) . . ?
C21 C Pd 116.1(3) . . ?
C11 C H 104.6 . . ?
C21 C H 104.6 . . ?
Pd C H 104.6 . . ?
C22 P2 C41 110.95(19) . . ?
C22 P2 C42 104.33(17) . . ?
C41 P2 C42 107.96(18) . . ?
C22 P2 Pd 103.63(13) . . ?
C41 P2 Pd 114.97(13) . . ?
C42 P2 Pd 114.42(13) . . ?
C16 C11 C12 117.7(4) . . ?
C16 C11 C 124.9(4) . . ?
C12 C11 C 117.4(4) . . ?
C13 C12 C11 120.6(4) . . ?
C13 C12 P1 124.9(3) . . ?
C11 C12 P1 113.9(3) . . ?
C14 C13 C12 120.0(4) . . ?
C14 C13 H13 120.0 . . ?
C12 C13 H13 120.0 . . ?
C15 C14 C13 120.1(4) . . ?
C15 C14 H14 120.0 . . ?
C13 C14 H14 120.0 . . ?
C14 C15 C16 120.3(4) . . ?
C14 C15 H15 119.8 . . ?
C16 C15 H15 119.8 . . ?
C15 C16 C11 121.2(4) . . ?
C15 C16 H16 119.4 . . ?
C11 C16 H16 119.4 . . ?
C22 C21 C26 119.0(4) . . ?
C22 C21 C 120.3(3) . . ?
C26 C21 C 120.6(4) . . ?
C21 C22 C23 120.3(4) . . ?
C21 C22 P2 114.2(3) . . ?
C23 C22 P2 125.5(3) . . ?
C24 C23 C22 119.8(4) . . ?
C24 C23 H23 120.1 . . ?
C22 C23 H23 120.1 . . ?
C25 C24 C23 119.5(4) . . ?
C25 C24 H24 120.2 . . ?
C23 C24 H24 120.2 . . ?
C25 C26 C21 120.0(4) . . ?
C25 C26 H26 120.0 . . ?
C21 C26 H26 120.0 . . ?
C33 C31 C34 111.4(4) . . ?
C33 C31 P1 109.5(3) . . ?
C34 C31 P1 111.6(3) . . ?
C33 C31 H31 108.1 . . ?
C34 C31 H31 108.1 . . ?
P1 C31 H31 108.1 . . ?
C36 C32 C35 112.1(4) . . ?
C36 C32 P1 114.1(3) . . ?
C35 C32 P1 110.3(3) . . ?
C36 C32 H32 106.6 . . ?
C35 C32 H32 106.6 . . ?
P1 C32 H32 106.6 . . ?
C31 C33 H33A 109.5 . . ?
C31 C33 H33B 109.5 . . ?
H33A C33 H33B 109.5 . . ?
C31 C33 H33C 109.5 . . ?
H33A C33 H33C 109.5 . . ?
H33B C33 H33C 109.5 . . ?
C31 C34 H34A 109.5 . . ?
C31 C34 H34B 109.5 . . ?
H34A C34 H34B 109.5 . . ?
C31 C34 H34C 109.5 . . ?
H34A C34 H34C 109.5 . . ?
H34B C34 H34C 109.5 . . ?
C32 C35 H35A 109.5 . . ?
C32 C35 H35B 109.5 . . ?
H35A C35 H35B 109.5 . . ?
C32 C35 H35C 109.5 . . ?
H35A C35 H35C 109.5 . . ?
H35B C35 H35C 109.5 . . ?
C32 C36 H36A 109.5 . . ?
C32 C36 H36B 109.5 . . ?
H36A C36 H36B 109.5 . . ?
C32 C36 H36C 109.5 . . ?
H36A C36 H36C 109.5 . . ?
H36B C36 H36C 109.5 . . ?
C44 C41 C43 111.2(3) . . ?
C44 C41 P2 117.6(3) . . ?
C43 C41 P2 109.0(3) . . ?
C44 C41 H41 106.1 . . ?
C43 C41 H41 106.1 . . ?
P2 C41 H41 106.1 . . ?
C45 C42 C46 110.8(3) . . ?
C45 C42 P2 112.1(3) . . ?
C46 C42 P2 107.7(3) . . ?
C45 C42 H42 108.7 . . ?
C46 C42 H42 108.7 . . ?
P2 C42 H42 108.7 . . ?
C41 C43 H43A 109.5 . . ?
C41 C43 H43B 109.5 . . ?
H43A C43 H43B 109.5 . . ?
C41 C43 H43C 109.5 . . ?
H43A C43 H43C 109.5 . . ?
H43B C43 H43C 109.5 . . ?
C41 C44 H44A 109.5 . . ?
C41 C44 H44B 109.5 . . ?
H44A C44 H44B 109.5 . . ?
C41 C44 H44C 109.5 . . ?
H44A C44 H44C 109.5 . . ?
H44B C44 H44C 109.5 . . ?
C42 C45 H45A 109.5 . . ?
C42 C45 H45B 109.5 . . ?
H45A C45 H45B 109.5 . . ?
C42 C45 H45C 109.5 . . ?
H45A C45 H45C 109.5 . . ?
H45B C45 H45C 109.5 . . ?
C42 C46 H46A 109.5 . . ?
C42 C46 H46B 109.5 . . ?
H46A C46 H46B 109.5 . . ?
C42 C46 H46C 109.5 . . ?
H46A C46 H46C 109.5 . . ?
H46B C46 H46C 109.5 . . ?
C26 C25 C24 121.2(4) . . ?
C26 C25 H25 119.4 . . ?
C24 C25 H25 119.4 . . ?

_diffrn_measured_fraction_theta_max 1.000
_diffrn_reflns_theta_full        25.00
_diffrn_measured_fraction_theta_full 1.000
_refine_diff_density_max         1.970
_refine_diff_density_min         -1.106
_refine_diff_density_rms         0.094
_iucr_refine_instructions_details 
;
TITL cc271a in P2(1)/n
CELL 0.71073  11.24380  13.76770  17.42460  90.0000 106.9775  90.0000
ZERR    4.00   0.00080   0.00100   0.00120   0.0000   0.0012   0.0000
LATT  1
SYMM 0.5-X, 0.5+Y, 0.5-Z
SFAC C H P BR PD
UNIT 100 148 8 4 4
 
LIST 4 ! automatically inserted. Change 6 to 4 for CHECKCIF!!
TEMP -153.160
SIZE 0.047 0.104 0.131
OMIT 0 50
 
Acta 50
 
L.S. 4
BOND $H
FMAP 2
PLAN 20
 
WGHT      0.0317      1.3008 
FVAR       0.09144
MOLE   1
PD    5    0.021870    0.657867    0.182175    11.00000    0.02166    0.01772 =
         0.01775    0.00147    0.00709   -0.00363
P1    3   -0.168359    0.577858    0.159805    11.00000    0.01911    0.02628 =
         0.02252    0.00337    0.00905   -0.00023
BR    4    0.142538    0.587965    0.314829    11.00000    0.02844    0.02271 =
         0.02198    0.00472    0.00557    0.00166
C     1   -0.062404    0.707422    0.066862    11.00000    0.02817    0.02329 =
         0.01539   -0.00306    0.00707   -0.00420
AFIX  13
H     2   -0.066597    0.649070    0.031995    11.00000   -1.20000
AFIX   0
P2    3    0.161647    0.777274    0.186335    11.00000    0.01597    0.01698 =
         0.01971    0.00089    0.00614   -0.00140
C11   1   -0.197662    0.731909    0.058609    11.00000    0.02672    0.02892 =
         0.01564   -0.00514    0.00443   -0.00804
C12   1   -0.265252    0.665568    0.090953    11.00000    0.02135    0.02683 =
         0.02168   -0.00060    0.00508   -0.00289
C13   1   -0.392286    0.677934    0.078651    11.00000    0.02450    0.03600 =
         0.02815    0.00537    0.00938   -0.00330
AFIX  43
H13   2   -0.438030    0.630884    0.098200    11.00000   -1.20000
AFIX   0
C14   1   -0.452198    0.759119    0.037765    11.00000    0.02322    0.04576 =
         0.03294    0.00273    0.00622    0.00593
AFIX  43
H14   2   -0.538915    0.767579    0.029397    11.00000   -1.20000
AFIX   0
C15   1   -0.386504    0.826799    0.009582    11.00000    0.03847    0.02811 =
         0.02292    0.00170    0.00807    0.00673
AFIX  43
H15   2   -0.427085    0.883462   -0.016527    11.00000   -1.20000
AFIX   0
C16   1   -0.260574    0.813134    0.018933    11.00000    0.04267    0.02236 =
         0.02074   -0.00061    0.00813   -0.00362
AFIX  43
H16   2   -0.216547    0.860035   -0.002113    11.00000   -1.20000
AFIX   0
C21   1    0.010554    0.782358    0.034254    11.00000    0.02546    0.02219 =
         0.02239   -0.00287    0.01007   -0.00611
C22   1    0.120260    0.821355    0.083955    11.00000    0.02671    0.01889 =
         0.01898    0.00008    0.00964   -0.00166
C23   1    0.187983    0.889380    0.053887    11.00000    0.02952    0.02427 =
         0.02870   -0.00205    0.01323   -0.01196
AFIX  43
H23   2    0.261915    0.916907    0.088251    11.00000   -1.20000
AFIX   0
C24   1    0.146731    0.916307   -0.026079    11.00000    0.04661    0.03044 =
         0.02867   -0.00167    0.01964   -0.01918
AFIX  43
H24   2    0.191811    0.962729   -0.046792    11.00000   -1.20000
AFIX   0
C26   1   -0.028932    0.809784   -0.046506    11.00000    0.03854    0.03530 =
         0.02311   -0.00085    0.00813   -0.01373
AFIX  43
H26   2   -0.103138    0.783170   -0.081295    11.00000   -1.20000
AFIX   0
C31   1   -0.233865    0.574978    0.245709    11.00000    0.02127    0.03464 =
         0.02693    0.00580    0.01190   -0.00209
AFIX  13
H31   2   -0.325768    0.565310    0.224119    11.00000   -1.20000
AFIX   0
C32   1   -0.196974    0.455555    0.114308    11.00000    0.04173    0.02444 =
         0.03270    0.00179    0.01316    0.00361
AFIX  13
H32   2   -0.153572    0.408414    0.156963    11.00000   -1.20000
AFIX   0
C33   1   -0.210972    0.672310    0.289261    11.00000    0.03641    0.04058 =
         0.03102   -0.00282    0.01596    0.00157
AFIX 137
H33A  2   -0.239974    0.724983    0.250469    11.00000   -1.50000
H33B  2   -0.121808    0.680159    0.315890    11.00000   -1.50000
H33C  2   -0.256416    0.674359    0.329422    11.00000   -1.50000
AFIX   0
C34   1   -0.180419    0.490773    0.302738    11.00000    0.03260    0.04160 =
         0.02892    0.01198    0.01906    0.00023
AFIX 137
H34A  2   -0.201771    0.429066    0.273969    11.00000   -1.50000
H34B  2   -0.215500    0.492212    0.348024    11.00000   -1.50000
H34C  2   -0.089776    0.497139    0.322727    11.00000   -1.50000
AFIX   0
C35   1   -0.136459    0.446156    0.046993    11.00000    0.06054    0.03394 =
         0.04185   -0.01102    0.01935   -0.00114
AFIX 137
H35A  2   -0.143586    0.378907    0.027750    11.00000   -1.50000
H35B  2   -0.048445    0.464039    0.067189    11.00000   -1.50000
H35C  2   -0.178423    0.489478    0.002743    11.00000   -1.50000
AFIX   0
C36   1   -0.333239    0.426202    0.087326    11.00000    0.05492    0.03317 =
         0.06003   -0.00723    0.01071   -0.01701
AFIX 137
H36A  2   -0.379063    0.469208    0.043925    11.00000   -1.50000
H36B  2   -0.367931    0.431505    0.132629    11.00000   -1.50000
H36C  2   -0.340565    0.358971    0.068032    11.00000   -1.50000
AFIX   0
C41   1    0.324979    0.738897    0.220124    11.00000    0.01587    0.02191 =
         0.03213    0.00187    0.00773   -0.00132
AFIX  13
H41   2    0.339317    0.712825    0.275656    11.00000   -1.20000
AFIX   0
C42   1    0.144606    0.884037    0.245751    11.00000    0.02495    0.01531 =
         0.02512    0.00021    0.01064    0.00102
AFIX  13
H42   2    0.190656    0.939730    0.230986    11.00000   -1.20000
AFIX   0
C43   1    0.343061    0.653261    0.168859    11.00000    0.03060    0.02362 =
         0.04916   -0.00167    0.02201    0.00411
AFIX 137
H43A  2    0.326929    0.674397    0.113044    11.00000   -1.50000
H43B  2    0.285181    0.601072    0.171622    11.00000   -1.50000
H43C  2    0.428667    0.629397    0.189034    11.00000   -1.50000
AFIX   0
C44   1    0.424150    0.816523    0.226094    11.00000    0.01596    0.03011 =
         0.05839   -0.00036    0.00763   -0.00400
AFIX 137
H44A  2    0.424138    0.836230    0.172048    11.00000   -1.50000
H44B  2    0.505940    0.790198    0.255016    11.00000   -1.50000
H44C  2    0.406059    0.872995    0.255053    11.00000   -1.50000
AFIX   0
C45   1    0.196020    0.865859    0.335710    11.00000    0.04862    0.02468 =
         0.02568   -0.00393    0.00591    0.00360
AFIX 137
H45A  2    0.161241    0.805323    0.349519    11.00000   -1.50000
H45B  2    0.173050    0.919961    0.365070    11.00000   -1.50000
H45C  2    0.286815    0.860610    0.350361    11.00000   -1.50000
AFIX   0
C46   1    0.005710    0.909685    0.222965    11.00000    0.02606    0.02354 =
         0.03389   -0.00136    0.01243    0.00562
AFIX 137
H46A  2   -0.026276    0.918250    0.164710    11.00000   -1.50000
H46B  2   -0.005394    0.970083    0.249835    11.00000   -1.50000
H46C  2   -0.039820    0.857086    0.239810    11.00000   -1.50000
AFIX   0
C25   1    0.039497    0.875183   -0.075580    11.00000    0.04826    0.04011 =
         0.02205    0.00247    0.00929   -0.01608
AFIX  43
H25   2    0.012618    0.892477   -0.130751    11.00000   -1.20000
MOLE   2
MOLE   3
MOLE   4
MOLE   5
MOLE   6
HKLF 4
 
REM  cc271a_f_080 in P2(1)/n
REM R1 =  0.0348 for   3801 Fo > 4sig(Fo)  and  0.0463 for all   4546 data
REM    270 parameters refined using      0 restraints
 
END  
     
WGHT      0.0317      1.3008 
REM Highest difference peak  1.970,  deepest hole -1.106,  1-sigma level  0.094
Q1    1   0.0042  0.7038  0.2110  11.00000  0.05    1.97
Q2    1   0.0993  0.6494  0.1999  11.00000  0.05    0.81
Q3    1  -0.1966  0.5221  0.1469  11.00000  0.05    0.78
Q4    1   0.2160  0.6042  0.3425  11.00000  0.05    0.68
Q5    1   0.1634  0.8250  0.2186  11.00000  0.05    0.60
Q6    1  -0.0603  0.5324  0.1690  11.00000  0.05    0.50
Q7    1   0.1165  0.7340  0.2104  11.00000  0.05    0.41
Q8    1  -0.0950  0.6378  0.1975  11.00000  0.05    0.41
Q9    1  -0.2108  0.5642  0.2066  11.00000  0.05    0.39
Q10   1   0.0243  0.5934  0.1267  11.00000  0.05    0.39
Q11   1   0.0471  0.6189  0.2642  11.00000  0.05    0.38
Q12   1  -0.1805  0.5463  0.2815  11.00000  0.05    0.36
Q13   1   0.0566  0.9510  0.2737  11.00000  0.05    0.36
Q14   1   0.0327  0.5811  0.1451  11.00000  0.05    0.35
Q15   1  -0.2562  0.3981  0.1078  11.00000  0.05    0.32
Q16   1  -0.3633  0.5430  0.1943  11.00000  0.05    0.32
Q17   1   0.0716  0.6686  0.1238  11.00000  0.05    0.32
Q18   1  -0.0936  0.7887  0.1140  11.00000  0.05    0.31
Q19   1   0.0000  0.5000  0.0000  10.50000  0.05    0.30
Q20   1  -0.0886  0.6403  0.1489  11.00000  0.05    0.30

;
####################################################################### 
# 
# This file contains crystal structure data downloaded from the 
# Cambridge Structural Database (CSD) hosted by the Cambridge 
# Crystallographic Data Centre (CCDC).
# 
# Full information about CCDC data access policies and citation 
# guidelines are available at http://www.ccdc.cam.ac.uk/access/V1 
# 
# Audit and citation data items may have been added by the CCDC. 
# Please retain this information to preserve the provenance of 
# this file and to allow appropriate attribution of the data. 
# 
#######################################################################

data_cc250
_database_code_depnum_ccdc_archive 'CCDC 1058172'
_audit_update_record             
;
2015-04-06 deposited with the CCDC.
2015-05-28 downloaded from the CCDC.
;

_audit_creation_method           SHELXL-97
_chemical_name_systematic        
; 
 ? 
;
_chemical_name_common            ?
_chemical_melting_point          ?
_chemical_formula_moiety         ?
_chemical_formula_sum            'C25 H36 Cl P2 Pd'
_chemical_formula_weight         540.33

loop_
_atom_type_symbol
_atom_type_description
_atom_type_scat_dispersion_real
_atom_type_scat_dispersion_imag
_atom_type_scat_source
C C 0.0033 0.0016 'International Tables Vol C Tables 4.2.6.8 and 6.1.1.4'
H H 0.0000 0.0000 'International Tables Vol C Tables 4.2.6.8 and 6.1.1.4'
P P 0.1023 0.0942 'International Tables Vol C Tables 4.2.6.8 and 6.1.1.4'
Cl Cl 0.1484 0.1585 'International Tables Vol C Tables 4.2.6.8 and 6.1.1.4'
Pd Pd -0.9988 1.0072 'International Tables Vol C Tables 4.2.6.8 and 6.1.1.4'

_symmetry_cell_setting           monoclinic
_symmetry_space_group_name_H-M   P2(1)/n

loop_
_symmetry_equiv_pos_as_xyz
'x, y, z'
'-x+1/2, y+1/2, -z+1/2'
'-x, -y, -z'
'x-1/2, -y-1/2, z-1/2'

_cell_length_a                   11.6639(11)
_cell_length_b                   13.5934(13)
_cell_length_c                   16.5680(16)
_cell_angle_alpha                90.00
_cell_angle_beta                 105.1159(14)
_cell_angle_gamma                90.00
_cell_volume                     2536.0(4)
_cell_formula_units_Z            4
_cell_measurement_temperature    120(2)
_cell_measurement_reflns_used    ?
_cell_measurement_theta_min      ?
_cell_measurement_theta_max      ?

_exptl_crystal_description       block
_exptl_crystal_colour            ?
_exptl_crystal_size_max          0.11
_exptl_crystal_size_mid          0.09
_exptl_crystal_size_min          0.08
_exptl_crystal_density_meas      ?
_exptl_crystal_density_diffrn    1.415
_exptl_crystal_density_method    'not measured'
_exptl_crystal_F_000             1116
_exptl_absorpt_coefficient_mu    0.973
_exptl_absorpt_correction_type   multi-scan
_exptl_absorpt_correction_T_min  0.6929
_exptl_absorpt_correction_T_max  0.7457
_exptl_absorpt_process_details   
'Bruker AXS area detector scaling and absorption correction'

_exptl_special_details           
; 
 ? 
;

_diffrn_ambient_temperature      120(2)
_diffrn_radiation_wavelength     0.71073
_diffrn_radiation_type           MoK\a
_diffrn_radiation_source         'fine-focus sealed tube'
_diffrn_radiation_monochromator  graphite
_diffrn_measurement_device_type  ?
_diffrn_measurement_method       ?
_diffrn_detector_area_resol_mean ?
_diffrn_standards_number         ?
_diffrn_standards_interval_count ?
_diffrn_standards_interval_time  ?
_diffrn_standards_decay_%        ?
_diffrn_reflns_number            36052
_diffrn_reflns_av_R_equivalents  0.0430
_diffrn_reflns_av_sigmaI/netI    0.0235
_diffrn_reflns_limit_h_min       -13
_diffrn_reflns_limit_h_max       13
_diffrn_reflns_limit_k_min       -16
_diffrn_reflns_limit_k_max       16
_diffrn_reflns_limit_l_min       -19
_diffrn_reflns_limit_l_max       19
_diffrn_reflns_theta_min         1.97
_diffrn_reflns_theta_max         25.00
_reflns_number_total             4436
_reflns_number_gt                3928
_reflns_threshold_expression     >2sigma(I)

_computing_data_collection       ?
_computing_cell_refinement       ?
_computing_data_reduction        ?
_computing_structure_solution    'SHELXS-97 (Sheldrick, 1990)'
_computing_structure_refinement  'SHELXL-97 (Sheldrick, 1997)'
_computing_molecular_graphics    ?
_computing_publication_material  ?

_refine_special_details          
; 
 Refinement of F^2^ against ALL reflections.  The weighted R-factor wR and 
 goodness of fit S are based on F^2^, conventional R-factors R are based 
 on F, with F set to zero for negative F^2^. The threshold expression of 
 F^2^ > 2sigma(F^2^) is used only for calculating R-factors(gt) etc. and is 
 not relevant to the choice of reflections for refinement.  R-factors based 
 on F^2^ are statistically about twice as large as those based on F, and R- 
 factors based on ALL data will be even larger. 
;

_refine_ls_structure_factor_coef Fsqd
_refine_ls_matrix_type           full
_refine_ls_weighting_scheme      calc
_refine_ls_weighting_details     
'calc w=1/[\s^2^(Fo^2^)+(0.0225P)^2^+1.9419P] where P=(Fo^2^+2Fc^2^)/3'
_atom_sites_solution_primary     direct
_atom_sites_solution_secondary   difmap
_atom_sites_solution_hydrogens   geom
_refine_ls_hydrogen_treatment    constr
_refine_ls_extinction_method     none
_refine_ls_extinction_coef       ?
_refine_ls_number_reflns         4436
_refine_ls_number_parameters     270
_refine_ls_number_restraints     0
_refine_ls_R_factor_all          0.0298
_refine_ls_R_factor_gt           0.0240
_refine_ls_wR_factor_ref         0.0541
_refine_ls_wR_factor_gt          0.0523
_refine_ls_goodness_of_fit_ref   1.046
_refine_ls_restrained_S_all      1.046
_refine_ls_shift/su_max          0.001
_refine_ls_shift/su_mean         0.000

loop_
_atom_site_label
_atom_site_type_symbol
_atom_site_fract_x
_atom_site_fract_y
_atom_site_fract_z
_atom_site_U_iso_or_equiv
_atom_site_adp_type
_atom_site_occupancy
_atom_site_symmetry_multiplicity
_atom_site_calc_flag
_atom_site_refinement_flags
_atom_site_disorder_assembly
_atom_site_disorder_group
Pd Pd 0.015799(15) 0.827903(12) 0.194506(11) 0.01566(6) Uani 1 1 d . . .
P1 P 0.15024(5) 0.70808(4) 0.19016(4) 0.01508(13) Uani 1 1 d . . .
Cl Cl 0.14068(5) 0.90818(4) 0.31356(3) 0.02092(13) Uani 1 1 d . . .
P2 P -0.15260(5) 0.92214(4) 0.17604(4) 0.01656(13) Uani 1 1 d . . .
C C -0.0783(2) 0.7603(2) 0.09076(16) 0.0306(6) Uani 1 1 d . . .
C11 C -0.0156(2) 0.69972(16) 0.04320(15) 0.0198(5) Uani 1 1 d . . .
C12 C 0.09701(19) 0.66181(16) 0.08448(14) 0.0166(5) Uani 1 1 d . . .
C13 C 0.1558(2) 0.59550(16) 0.04562(14) 0.0183(5) Uani 1 1 d . . .
H13 H 0.2286 0.5669 0.0760 0.022 Uiso 1 1 calc R . .
C14 C 0.1078(2) 0.57109(17) -0.03797(15) 0.0220(5) Uani 1 1 d . . .
H14 H 0.1477 0.5259 -0.0650 0.026 Uiso 1 1 calc R . .
C15 C 0.0016(2) 0.61327(17) -0.08147(15) 0.0231(5) Uani 1 1 d . . .
H15 H -0.0294 0.5990 -0.1392 0.028 Uiso 1 1 calc R . .
C16 C -0.0600(2) 0.67567(17) -0.04212(15) 0.0236(5) Uani 1 1 d . . .
H16 H -0.1334 0.7029 -0.0730 0.028 Uiso 1 1 calc R . .
C21 C -0.2064(2) 0.76799(16) 0.06865(14) 0.0181(5) Uani 1 1 d . . .
C22 C -0.2590(2) 0.84699(16) 0.10216(14) 0.0177(5) Uani 1 1 d . . .
C23 C -0.3814(2) 0.85604(18) 0.08361(16) 0.0248(6) Uani 1 1 d . . .
H23 H -0.4153 0.9101 0.1055 0.030 Uiso 1 1 calc R . .
C24 C -0.4551(2) 0.7876(2) 0.03375(16) 0.0296(6) Uani 1 1 d . . .
H24 H -0.5389 0.7950 0.0208 0.035 Uiso 1 1 calc R . .
C25 C -0.4050(2) 0.70819(18) 0.00288(15) 0.0248(5) Uani 1 1 d . . .
H25 H -0.4550 0.6601 -0.0303 0.030 Uiso 1 1 calc R . .
C31 C 0.30244(19) 0.75402(16) 0.20566(15) 0.0194(5) Uani 1 1 d . . .
H31 H 0.3258 0.7834 0.2630 0.023 Uiso 1 1 calc R . .
C32 C 0.1532(2) 0.60218(16) 0.25986(14) 0.0186(5) Uani 1 1 d . . .
H32 H 0.1939 0.5460 0.2400 0.022 Uiso 1 1 calc R . .
C33 C 0.2996(2) 0.83900(18) 0.14424(17) 0.0284(6) Uani 1 1 d . . .
H33A H 0.2744 0.8141 0.0868 0.043 Uiso 1 1 calc R . .
H33B H 0.3791 0.8678 0.1542 0.043 Uiso 1 1 calc R . .
H33C H 0.2436 0.8893 0.1525 0.043 Uiso 1 1 calc R . .
C34 C 0.3980(2) 0.67946(18) 0.20206(18) 0.0304(6) Uani 1 1 d . . .
H34A H 0.3881 0.6584 0.1441 0.046 Uiso 1 1 calc R . .
H34B H 0.3912 0.6223 0.2366 0.046 Uiso 1 1 calc R . .
H34C H 0.4765 0.7096 0.2232 0.046 Uiso 1 1 calc R . .
C35 C 0.2189(2) 0.62597(18) 0.34978(15) 0.0269(6) Uani 1 1 d . . .
H35A H 0.3033 0.6362 0.3535 0.040 Uiso 1 1 calc R . .
H35B H 0.2101 0.5712 0.3861 0.040 Uiso 1 1 calc R . .
H35C H 0.1856 0.6859 0.3676 0.040 Uiso 1 1 calc R . .
C36 C 0.0242(2) 0.57315(19) 0.25372(16) 0.0272(6) Uani 1 1 d . . .
H36A H -0.0181 0.5630 0.1949 0.041 Uiso 1 1 calc R . .
H36B H -0.0146 0.6257 0.2773 0.041 Uiso 1 1 calc R . .
H36C H 0.0229 0.5122 0.2850 0.041 Uiso 1 1 calc R . .
C41 C -0.1519(2) 1.04615(17) 0.13154(15) 0.0231(5) Uani 1 1 d . . .
H41 H -0.1048 1.0891 0.1772 0.028 Uiso 1 1 calc R . .
C42 C -0.2167(2) 0.93535(17) 0.26625(15) 0.0217(5) Uani 1 1 d . . .
H42 H -0.3011 0.9573 0.2454 0.026 Uiso 1 1 calc R . .
C43 C -0.0862(2) 1.0439(2) 0.06309(17) 0.0360(7) Uani 1 1 d . . .
H43A H -0.1298 1.0024 0.0168 0.054 Uiso 1 1 calc R . .
H43B H -0.0063 1.0169 0.0858 0.054 Uiso 1 1 calc R . .
H43C H -0.0801 1.1108 0.0426 0.054 Uiso 1 1 calc R . .
C44 C -0.2738(2) 1.09319(19) 0.10055(18) 0.0338(6) Uani 1 1 d . . .
H44A H -0.2648 1.1609 0.0828 0.051 Uiso 1 1 calc R . .
H44B H -0.3137 1.0936 0.1458 0.051 Uiso 1 1 calc R . .
H44C H -0.3212 1.0554 0.0531 0.051 Uiso 1 1 calc R . .
C45 C -0.1491(2) 1.0115(2) 0.32843(16) 0.0304(6) Uani 1 1 d . . .
H45A H -0.0640 0.9965 0.3426 0.046 Uiso 1 1 calc R . .
H45B H -0.1771 1.0096 0.3793 0.046 Uiso 1 1 calc R . .
H45C H -0.1627 1.0771 0.3034 0.046 Uiso 1 1 calc R . .
C46 C -0.2148(3) 0.83412(19) 0.30722(17) 0.0329(6) Uani 1 1 d . . .
H46A H -0.2575 0.7867 0.2656 0.049 Uiso 1 1 calc R . .
H46B H -0.2534 0.8385 0.3531 0.049 Uiso 1 1 calc R . .
H46C H -0.1324 0.8125 0.3292 0.049 Uiso 1 1 calc R . .
C26 C -0.2837(2) 0.69837(17) 0.01975(14) 0.0210(5) Uani 1 1 d . . .
H26 H -0.2513 0.6434 -0.0021 0.025 Uiso 1 1 calc R . .

loop_
_atom_site_aniso_label
_atom_site_aniso_U_11
_atom_site_aniso_U_22
_atom_site_aniso_U_33
_atom_site_aniso_U_23
_atom_site_aniso_U_13
_atom_site_aniso_U_12
Pd 0.01211(10) 0.01660(10) 0.01640(10) -0.00459(7) 0.00038(7) 0.00384(7)
P1 0.0108(3) 0.0148(3) 0.0186(3) -0.0024(2) 0.0019(2) 0.0011(2)
Cl 0.0214(3) 0.0189(3) 0.0192(3) -0.0044(2) -0.0005(2) -0.0010(2)
P2 0.0135(3) 0.0178(3) 0.0185(3) -0.0035(2) 0.0042(2) 0.0037(2)
C 0.0197(13) 0.0349(15) 0.0312(15) -0.0150(12) -0.0040(11) 0.0074(11)
C11 0.0166(12) 0.0153(11) 0.0244(13) -0.0025(9) -0.0001(10) 0.0038(9)
C12 0.0153(11) 0.0160(11) 0.0185(12) -0.0002(9) 0.0044(9) -0.0006(9)
C13 0.0146(11) 0.0166(11) 0.0234(13) 0.0008(10) 0.0042(10) 0.0032(9)
C14 0.0230(13) 0.0217(12) 0.0252(14) -0.0031(10) 0.0133(11) 0.0040(10)
C15 0.0285(14) 0.0236(13) 0.0168(13) -0.0002(10) 0.0054(11) 0.0002(11)
C16 0.0222(13) 0.0208(12) 0.0233(13) -0.0032(10) -0.0022(10) 0.0058(10)
C21 0.0187(12) 0.0198(12) 0.0141(12) 0.0003(9) 0.0010(9) 0.0030(10)
C22 0.0175(12) 0.0173(12) 0.0177(12) 0.0000(9) 0.0037(10) 0.0013(9)
C23 0.0166(12) 0.0287(14) 0.0288(14) -0.0052(11) 0.0055(11) 0.0044(10)
C24 0.0169(13) 0.0412(16) 0.0303(15) -0.0062(12) 0.0057(11) -0.0022(11)
C25 0.0229(13) 0.0290(13) 0.0212(13) -0.0029(11) 0.0038(11) -0.0079(11)
C31 0.0137(11) 0.0173(11) 0.0259(13) -0.0021(10) 0.0025(10) -0.0010(9)
C32 0.0199(12) 0.0144(11) 0.0213(13) -0.0029(9) 0.0051(10) -0.0010(9)
C33 0.0249(14) 0.0207(13) 0.0430(16) 0.0038(11) 0.0148(12) 0.0008(11)
C34 0.0136(12) 0.0245(13) 0.0522(18) 0.0009(12) 0.0070(12) 0.0009(11)
C35 0.0342(15) 0.0222(13) 0.0202(13) 0.0013(10) -0.0005(11) -0.0023(11)
C36 0.0265(14) 0.0263(14) 0.0322(15) -0.0011(11) 0.0141(12) -0.0047(11)
C41 0.0239(13) 0.0199(12) 0.0251(14) -0.0017(10) 0.0056(11) -0.0008(10)
C42 0.0202(12) 0.0238(13) 0.0236(13) -0.0034(10) 0.0105(10) 0.0025(10)
C43 0.0356(16) 0.0409(16) 0.0342(16) 0.0058(13) 0.0137(13) -0.0040(13)
C44 0.0370(16) 0.0229(13) 0.0409(17) 0.0037(12) 0.0091(13) 0.0097(12)
C45 0.0360(15) 0.0338(15) 0.0267(14) -0.0107(11) 0.0174(12) -0.0043(12)
C46 0.0403(16) 0.0324(15) 0.0300(15) -0.0006(12) 0.0160(13) -0.0030(13)
C26 0.0289(14) 0.0171(12) 0.0157(12) -0.0001(9) 0.0036(10) 0.0040(10)

_geom_special_details            
; 
 All esds (except the esd in the dihedral angle between two l.s. planes) 
 are estimated using the full covariance matrix.  The cell esds are taken 
 into account individually in the estimation of esds in distances, angles 
 and torsion angles; correlations between esds in cell parameters are only 
 used when they are defined by crystal symmetry.  An approximate (isotropic) 
 treatment of cell esds is used for estimating esds involving l.s. planes. 
;

loop_
_geom_bond_atom_site_label_1
_geom_bond_atom_site_label_2
_geom_bond_distance
_geom_bond_site_symmetry_2
_geom_bond_publ_flag
Pd C 2.005(2) . ?
Pd P1 2.2751(6) . ?
Pd P2 2.2977(6) . ?
Pd Cl 2.3884(6) . ?
P1 C12 1.811(2) . ?
P1 C31 1.836(2) . ?
P1 C32 1.840(2) . ?
P2 C22 1.814(2) . ?
P2 C41 1.841(2) . ?
P2 C42 1.846(2) . ?
C C21 1.446(3) . ?
C C11 1.461(3) . ?
C11 C12 1.411(3) . ?
C11 C16 1.411(3) . ?
C12 C13 1.389(3) . ?
C13 C14 1.392(3) . ?
C13 H13 0.9500 . ?
C14 C15 1.385(3) . ?
C14 H14 0.9500 . ?
C15 C16 1.380(3) . ?
C15 H15 0.9500 . ?
C16 H16 0.9500 . ?
C21 C26 1.409(3) . ?
C21 C22 1.420(3) . ?
C22 C23 1.385(3) . ?
C23 C24 1.384(4) . ?
C23 H23 0.9500 . ?
C24 C25 1.387(4) . ?
C24 H24 0.9500 . ?
C25 C26 1.375(3) . ?
C25 H25 0.9500 . ?
C31 C34 1.519(3) . ?
C31 C33 1.534(3) . ?
C31 H31 1.0000 . ?
C32 C35 1.522(3) . ?
C32 C36 1.533(3) . ?
C32 H32 1.0000 . ?
C33 H33A 0.9800 . ?
C33 H33B 0.9800 . ?
C33 H33C 0.9800 . ?
C34 H34A 0.9800 . ?
C34 H34B 0.9800 . ?
C34 H34C 0.9800 . ?
C35 H35A 0.9800 . ?
C35 H35B 0.9800 . ?
C35 H35C 0.9800 . ?
C36 H36A 0.9800 . ?
C36 H36B 0.9800 . ?
C36 H36C 0.9800 . ?
C41 C44 1.520(3) . ?
C41 C43 1.526(3) . ?
C41 H41 1.0000 . ?
C42 C45 1.526(3) . ?
C42 C46 1.532(3) . ?
C42 H42 1.0000 . ?
C43 H43A 0.9800 . ?
C43 H43B 0.9800 . ?
C43 H43C 0.9800 . ?
C44 H44A 0.9800 . ?
C44 H44B 0.9800 . ?
C44 H44C 0.9800 . ?
C45 H45A 0.9800 . ?
C45 H45B 0.9800 . ?
C45 H45C 0.9800 . ?
C46 H46A 0.9800 . ?
C46 H46B 0.9800 . ?
C46 H46C 0.9800 . ?
C26 H26 0.9500 . ?

loop_
_geom_angle_atom_site_label_1
_geom_angle_atom_site_label_2
_geom_angle_atom_site_label_3
_geom_angle
_geom_angle_site_symmetry_1
_geom_angle_site_symmetry_3
_geom_angle_publ_flag
C Pd P1 82.69(7) . . ?
C Pd P2 83.30(7) . . ?
P1 Pd P2 165.30(2) . . ?
C Pd Cl 175.61(8) . . ?
P1 Pd Cl 94.38(2) . . ?
P2 Pd Cl 99.86(2) . . ?
C12 P1 C31 109.19(11) . . ?
C12 P1 C32 106.30(10) . . ?
C31 P1 C32 108.61(10) . . ?
C12 P1 Pd 102.35(7) . . ?
C31 P1 Pd 113.67(7) . . ?
C32 P1 Pd 116.13(8) . . ?
C22 P2 C41 108.61(11) . . ?
C22 P2 C42 104.53(11) . . ?
C41 P2 C42 106.27(11) . . ?
C22 P2 Pd 100.76(7) . . ?
C41 P2 Pd 118.10(8) . . ?
C42 P2 Pd 117.32(8) . . ?
C21 C C11 122.2(2) . . ?
C21 C Pd 118.87(17) . . ?
C11 C Pd 118.78(17) . . ?
C12 C11 C16 116.9(2) . . ?
C12 C11 C 118.6(2) . . ?
C16 C11 C 124.5(2) . . ?
C13 C12 C11 121.5(2) . . ?
C13 C12 P1 125.98(18) . . ?
C11 C12 P1 112.51(16) . . ?
C12 C13 C14 119.8(2) . . ?
C12 C13 H13 120.1 . . ?
C14 C13 H13 120.1 . . ?
C15 C14 C13 119.5(2) . . ?
C15 C14 H14 120.3 . . ?
C13 C14 H14 120.3 . . ?
C16 C15 C14 120.9(2) . . ?
C16 C15 H15 119.5 . . ?
C14 C15 H15 119.5 . . ?
C15 C16 C11 121.0(2) . . ?
C15 C16 H16 119.5 . . ?
C11 C16 H16 119.5 . . ?
C26 C21 C22 117.1(2) . . ?
C26 C21 C 124.1(2) . . ?
C22 C21 C 118.6(2) . . ?
C23 C22 C21 120.4(2) . . ?
C23 C22 P2 125.73(18) . . ?
C21 C22 P2 113.60(16) . . ?
C24 C23 C22 121.1(2) . . ?
C24 C23 H23 119.5 . . ?
C22 C23 H23 119.5 . . ?
C23 C24 C25 119.2(2) . . ?
C23 C24 H24 120.4 . . ?
C25 C24 H24 120.4 . . ?
C26 C25 C24 120.7(2) . . ?
C26 C25 H25 119.7 . . ?
C24 C25 H25 119.7 . . ?
C34 C31 C33 111.4(2) . . ?
C34 C31 P1 117.41(16) . . ?
C33 C31 P1 108.10(16) . . ?
C34 C31 H31 106.4 . . ?
C33 C31 H31 106.4 . . ?
P1 C31 H31 106.4 . . ?
C35 C32 C36 110.8(2) . . ?
C35 C32 P1 111.74(16) . . ?
C36 C32 P1 107.60(16) . . ?
C35 C32 H32 108.9 . . ?
C36 C32 H32 108.9 . . ?
P1 C32 H32 108.9 . . ?
C31 C33 H33A 109.5 . . ?
C31 C33 H33B 109.5 . . ?
H33A C33 H33B 109.5 . . ?
C31 C33 H33C 109.5 . . ?
H33A C33 H33C 109.5 . . ?
H33B C33 H33C 109.5 . . ?
C31 C34 H34A 109.5 . . ?
C31 C34 H34B 109.5 . . ?
H34A C34 H34B 109.5 . . ?
C31 C34 H34C 109.5 . . ?
H34A C34 H34C 109.5 . . ?
H34B C34 H34C 109.5 . . ?
C32 C35 H35A 109.5 . . ?
C32 C35 H35B 109.5 . . ?
H35A C35 H35B 109.5 . . ?
C32 C35 H35C 109.5 . . ?
H35A C35 H35C 109.5 . . ?
H35B C35 H35C 109.5 . . ?
C32 C36 H36A 109.5 . . ?
C32 C36 H36B 109.5 . . ?
H36A C36 H36B 109.5 . . ?
C32 C36 H36C 109.5 . . ?
H36A C36 H36C 109.5 . . ?
H36B C36 H36C 109.5 . . ?
C44 C41 C43 111.4(2) . . ?
C44 C41 P2 114.78(17) . . ?
C43 C41 P2 109.55(17) . . ?
C44 C41 H41 106.9 . . ?
C43 C41 H41 106.9 . . ?
P2 C41 H41 106.9 . . ?
C45 C42 C46 111.4(2) . . ?
C45 C42 P2 111.44(16) . . ?
C46 C42 P2 108.04(16) . . ?
C45 C42 H42 108.6 . . ?
C46 C42 H42 108.6 . . ?
P2 C42 H42 108.6 . . ?
C41 C43 H43A 109.5 . . ?
C41 C43 H43B 109.5 . . ?
H43A C43 H43B 109.5 . . ?
C41 C43 H43C 109.5 . . ?
H43A C43 H43C 109.5 . . ?
H43B C43 H43C 109.5 . . ?
C41 C44 H44A 109.5 . . ?
C41 C44 H44B 109.5 . . ?
H44A C44 H44B 109.5 . . ?
C41 C44 H44C 109.5 . . ?
H44A C44 H44C 109.5 . . ?
H44B C44 H44C 109.5 . . ?
C42 C45 H45A 109.5 . . ?
C42 C45 H45B 109.5 . . ?
H45A C45 H45B 109.5 . . ?
C42 C45 H45C 109.5 . . ?
H45A C45 H45C 109.5 . . ?
H45B C45 H45C 109.5 . . ?
C42 C46 H46A 109.5 . . ?
C42 C46 H46B 109.5 . . ?
H46A C46 H46B 109.5 . . ?
C42 C46 H46C 109.5 . . ?
H46A C46 H46C 109.5 . . ?
H46B C46 H46C 109.5 . . ?
C25 C26 C21 121.5(2) . . ?
C25 C26 H26 119.3 . . ?
C21 C26 H26 119.3 . . ?

_diffrn_measured_fraction_theta_max 0.994
_diffrn_reflns_theta_full        25.00
_diffrn_measured_fraction_theta_full 0.994
_refine_diff_density_max         0.664
_refine_diff_density_min         -0.356
_refine_diff_density_rms         0.062
_iucr_refine_instructions_details 
;
TITL cc250 in P2(1)/n
CELL 0.71073  11.66390  13.59340  16.56800  90.0000 105.1159  90.0000
ZERR    4.00   0.00110   0.00130   0.00160   0.0000   0.0014   0.0000
LATT  1
SYMM 0.5-X, 0.5+Y, 0.5-Z
SFAC C H P CL PD
UNIT 100 144 8 4 4

LIST 6 ! automatically inserted. Change 6 to 4 for CHECKCIF!!
TEMP -153
Acta 50
 
L.S. 4
BOND $H
Size 0.11 0.09 0.08
FMAP 2
PLAN 20
Omit 0 50
 
WGHT    0.022500    1.941900
FVAR       0.12549
MOLE   1
PD    5    0.015799    0.827903    0.194506    11.00000    0.01211    0.01660 =
         0.01640   -0.00459    0.00038    0.00384
P1    3    0.150239    0.708079    0.190159    11.00000    0.01080    0.01475 =
         0.01860   -0.00244    0.00188    0.00105
CL    4    0.140678    0.908178    0.313558    11.00000    0.02140    0.01891 =
         0.01920   -0.00436   -0.00049   -0.00098
P2    3   -0.152603    0.922143    0.176038    11.00000    0.01346    0.01777 =
         0.01847   -0.00347    0.00420    0.00366
C     1   -0.078346    0.760317    0.090757    11.00000    0.01973    0.03494 =
         0.03121   -0.01501   -0.00401    0.00739
C11   1   -0.015639    0.699723    0.043196    11.00000    0.01663    0.01534 =
         0.02445   -0.00249   -0.00012    0.00381
C12   1    0.097010    0.661806    0.084478    11.00000    0.01527    0.01600 =
         0.01850   -0.00022    0.00438   -0.00055
C13   1    0.155839    0.595503    0.045616    11.00000    0.01460    0.01659 =
         0.02342    0.00077    0.00425    0.00315
AFIX  43
H13   2    0.228626    0.566889    0.075992    11.00000   -1.20000
AFIX   0
C14   1    0.107846    0.571092   -0.037975    11.00000    0.02302    0.02166 =
         0.02523   -0.00313    0.01330    0.00395
AFIX  43
H14   2    0.147661    0.525856   -0.064989    11.00000   -1.20000
AFIX   0
C15   1    0.001574    0.613274   -0.081466    11.00000    0.02853    0.02357 =
         0.01680   -0.00020    0.00544    0.00016
AFIX  43
H15   2   -0.029367    0.599045   -0.139198    11.00000   -1.20000
AFIX   0
C16   1   -0.059981    0.675667   -0.042123    11.00000    0.02222    0.02084 =
         0.02331   -0.00324   -0.00216    0.00578
AFIX  43
H16   2   -0.133379    0.702861   -0.072962    11.00000   -1.20000
AFIX   0
C21   1   -0.206398    0.767988    0.068649    11.00000    0.01875    0.01975 =
         0.01406    0.00026    0.00101    0.00301
C22   1   -0.259019    0.846987    0.102159    11.00000    0.01753    0.01734 =
         0.01768    0.00001    0.00372    0.00133
C23   1   -0.381397    0.856042    0.083614    11.00000    0.01655    0.02874 =
         0.02882   -0.00518    0.00548    0.00435
AFIX  43
H23   2   -0.415328    0.910094    0.105479    11.00000   -1.20000
AFIX   0
C24   1   -0.455055    0.787627    0.033747    11.00000    0.01695    0.04121 =
         0.03030   -0.00620    0.00569   -0.00223
AFIX  43
H24   2   -0.538877    0.794972    0.020816    11.00000   -1.20000
AFIX   0
C25   1   -0.404980    0.708193    0.002878    11.00000    0.02294    0.02905 =
         0.02121   -0.00289    0.00384   -0.00786
AFIX  43
H25   2   -0.454999    0.660083   -0.030265    11.00000   -1.20000
AFIX   0
C31   1    0.302442    0.754019    0.205665    11.00000    0.01367    0.01727 =
         0.02589   -0.00208    0.00247   -0.00096
AFIX  13
H31   2    0.325790    0.783381    0.262968    11.00000   -1.20000
AFIX   0
C32   1    0.153185    0.602180    0.259864    11.00000    0.01991    0.01438 =
         0.02125   -0.00286    0.00512   -0.00100
AFIX  13
H32   2    0.193922    0.545958    0.239980    11.00000   -1.20000
AFIX   0
C33   1    0.299622    0.838997    0.144245    11.00000    0.02487    0.02065 =
         0.04302    0.00383    0.01479    0.00078
AFIX 137
H33A  2    0.274360    0.814126    0.086810    11.00000   -1.50000
H33B  2    0.379111    0.867809    0.154223    11.00000   -1.50000
H33C  2    0.243593    0.889341    0.152467    11.00000   -1.50000
AFIX   0
C34   1    0.398014    0.679463    0.202058    11.00000    0.01361    0.02454 =
         0.05220    0.00091    0.00705    0.00094
AFIX 137
H34A  2    0.388075    0.658364    0.144078    11.00000   -1.50000
H34B  2    0.391162    0.622334    0.236578    11.00000   -1.50000
H34C  2    0.476453    0.709599    0.223192    11.00000   -1.50000
AFIX   0
C35   1    0.218866    0.625975    0.349778    11.00000    0.03419    0.02217 =
         0.02023    0.00128   -0.00049   -0.00235
AFIX 137
H35A  2    0.303269    0.636202    0.353539    11.00000   -1.50000
H35B  2    0.210056    0.571176    0.386127    11.00000   -1.50000
H35C  2    0.185572    0.685872    0.367576    11.00000   -1.50000
AFIX   0
C36   1    0.024195    0.573146    0.253720    11.00000    0.02651    0.02633 =
         0.03225   -0.00113    0.01408   -0.00473
AFIX 137
H36A  2   -0.018105    0.562986    0.194937    11.00000   -1.50000
H36B  2   -0.014637    0.625722    0.277275    11.00000   -1.50000
H36C  2    0.022864    0.512170    0.285020    11.00000   -1.50000
AFIX   0
C41   1   -0.151917    1.046151    0.131539    11.00000    0.02394    0.01988 =
         0.02513   -0.00172    0.00558   -0.00080
AFIX  13
H41   2   -0.104778    1.089143    0.177239    11.00000   -1.20000
AFIX   0
C42   1   -0.216657    0.935348    0.266247    11.00000    0.02021    0.02385 =
         0.02361   -0.00340    0.01053    0.00249
AFIX  13
H42   2   -0.301057    0.957292    0.245418    11.00000   -1.20000
AFIX   0
C43   1   -0.086166    1.043878    0.063088    11.00000    0.03558    0.04090 =
         0.03425    0.00577    0.01375   -0.00395
AFIX 137
H43A  2   -0.129820    1.002424    0.016842    11.00000   -1.50000
H43B  2   -0.006327    1.016919    0.085818    11.00000   -1.50000
H43C  2   -0.080126    1.110831    0.042649    11.00000   -1.50000
AFIX   0
C44   1   -0.273756    1.093186    0.100552    11.00000    0.03699    0.02286 =
         0.04085    0.00374    0.00909    0.00967
AFIX 137
H44A  2   -0.264844    1.160887    0.082778    11.00000   -1.50000
H44B  2   -0.313726    1.093585    0.145757    11.00000   -1.50000
H44C  2   -0.321234    1.055406    0.053149    11.00000   -1.50000
AFIX   0
C45   1   -0.149055    1.011460    0.328431    11.00000    0.03600    0.03376 =
         0.02670   -0.01065    0.01744   -0.00428
AFIX 137
H45A  2   -0.063953    0.996470    0.342590    11.00000   -1.50000
H45B  2   -0.177106    1.009635    0.379254    11.00000   -1.50000
H45C  2   -0.162702    1.077142    0.303372    11.00000   -1.50000
AFIX   0
C46   1   -0.214832    0.834124    0.307225    11.00000    0.04026    0.03244 =
         0.02995   -0.00063    0.01600   -0.00298
AFIX 137
H46A  2   -0.257540    0.786687    0.265599    11.00000   -1.50000
H46B  2   -0.253356    0.838456    0.353073    11.00000   -1.50000
H46C  2   -0.132432    0.812480    0.329215    11.00000   -1.50000
AFIX   0
C26   1   -0.283709    0.698368    0.019751    11.00000    0.02890    0.01710 =
         0.01575   -0.00007    0.00361    0.00405
AFIX  43
H26   2   -0.251341    0.643400   -0.002055    11.00000   -1.20000
MOLE   2
REM #####
HKLF 4
 
REM  cc250 in P2(1)/n
REM R1 =  0.0240 for   3928 Fo > 4sig(Fo)  and  0.0298 for all   4436 data
REM    270 parameters refined using      0 restraints
 
END  
     
WGHT      0.0225      1.9418 
REM Highest difference peak  0.664,  deepest hole -0.356,  1-sigma level  0.062
Q1    1  -0.0592  0.8083  0.0560  11.00000  0.05    0.66
Q2    1   0.0268  0.8834  0.1626  11.00000  0.05    0.39
Q3    1   0.1454  0.6604  0.2299  11.00000  0.05    0.38
Q4    1  -0.1896  0.9272  0.2268  11.00000  0.05    0.38
Q5    1   0.0761  0.8400  0.1662  11.00000  0.05    0.35
Q6    1   0.1217  0.7577  0.2088  11.00000  0.05    0.31
Q7    1  -0.1549  0.9877  0.1499  11.00000  0.05    0.31
Q8    1   0.2334  0.7171  0.1848  11.00000  0.05    0.29
Q9    1  -0.0133  0.7770  0.1398  11.00000  0.05    0.28
Q10   1   0.0197  0.8805  0.2300  11.00000  0.05    0.28
Q11   1  -0.2153  0.8934  0.1281  11.00000  0.05    0.27
Q12   1   0.1301  0.6740  0.1378  11.00000  0.05    0.27
Q13   1   0.1834  0.6191  0.2989  11.00000  0.05    0.27
Q14   1   0.0883  0.5986  0.2492  11.00000  0.05    0.27
Q15   1   0.0510  0.6978  0.0533  11.00000  0.05    0.25
Q16   1  -0.0513  0.8375  0.1419  11.00000  0.05    0.25
Q17   1   0.0298  0.7836  0.2447  11.00000  0.05    0.24
Q18   1  -0.2295  0.8132  0.0813  11.00000  0.05    0.24
Q19   1  -0.0756  0.9067  0.2060  11.00000  0.05    0.24
Q20   1  -0.1618  0.7799  0.0590  11.00000  0.05    0.24

;
####################################################################### 
# 
# This file contains crystal structure data downloaded from the 
# Cambridge Structural Database (CSD) hosted by the Cambridge 
# Crystallographic Data Centre (CCDC).
# 
# Full information about CCDC data access policies and citation 
# guidelines are available at http://www.ccdc.cam.ac.uk/access/V1 
# 
# Audit and citation data items may have been added by the CCDC. 
# Please retain this information to preserve the provenance of 
# this file and to allow appropriate attribution of the data. 
# 
#######################################################################

data_cc252
_database_code_depnum_ccdc_archive 'CCDC 1058173'
_audit_update_record             
;
2015-04-06 deposited with the CCDC.
2015-05-28 downloaded from the CCDC.
;

_audit_creation_method           SHELXL-97
_chemical_name_systematic        
; 
 ? 
;
_chemical_name_common            ?
_chemical_melting_point          ?
_chemical_formula_moiety         ?
_chemical_formula_sum            'C29 H47 P3 Pd'
_chemical_formula_weight         594.98

loop_
_atom_type_symbol
_atom_type_description
_atom_type_scat_dispersion_real
_atom_type_scat_dispersion_imag
_atom_type_scat_source
C C 0.0033 0.0016 'International Tables Vol C Tables 4.2.6.8 and 6.1.1.4'
H H 0.0000 0.0000 'International Tables Vol C Tables 4.2.6.8 and 6.1.1.4'
P P 0.1023 0.0942 'International Tables Vol C Tables 4.2.6.8 and 6.1.1.4'
Pd Pd -0.9988 1.0072 'International Tables Vol C Tables 4.2.6.8 and 6.1.1.4'

_symmetry_cell_setting           monoclinic
_symmetry_space_group_name_H-M   P2(1)/n

loop_
_symmetry_equiv_pos_as_xyz
'x, y, z'
'-x+1/2, y+1/2, -z+1/2'
'-x, -y, -z'
'x-1/2, -y-1/2, z-1/2'

_cell_length_a                   10.3086(7)
_cell_length_b                   24.0617(16)
_cell_length_c                   12.5709(8)
_cell_angle_alpha                90.00
_cell_angle_beta                 107.5771(18)
_cell_angle_gamma                90.00
_cell_volume                     2972.5(3)
_cell_formula_units_Z            4
_cell_measurement_temperature    120(2)
_cell_measurement_reflns_used    ?
_cell_measurement_theta_min      ?
_cell_measurement_theta_max      ?

_exptl_crystal_description       block
_exptl_crystal_colour            ?
_exptl_crystal_size_max          0.10
_exptl_crystal_size_mid          0.08
_exptl_crystal_size_min          0.07
_exptl_crystal_density_meas      ?
_exptl_crystal_density_diffrn    1.329
_exptl_crystal_density_method    'not measured'
_exptl_crystal_F_000             1248
_exptl_absorpt_coefficient_mu    0.801
_exptl_absorpt_correction_type   multi-scan
_exptl_absorpt_correction_T_min  0.7038
_exptl_absorpt_correction_T_max  0.7459
_exptl_absorpt_process_details   
'Bruker AXS area detector scaling and absorption correction'

_exptl_special_details           
; 
 ? 
;

_diffrn_ambient_temperature      120(2)
_diffrn_radiation_wavelength     0.71073
_diffrn_radiation_type           MoK\a
_diffrn_radiation_source         'fine-focus sealed tube'
_diffrn_radiation_monochromator  graphite
_diffrn_measurement_device_type  ?
_diffrn_measurement_method       ?
_diffrn_detector_area_resol_mean ?
_diffrn_standards_number         ?
_diffrn_standards_interval_count ?
_diffrn_standards_interval_time  ?
_diffrn_standards_decay_%        ?
_diffrn_reflns_number            71407
_diffrn_reflns_av_R_equivalents  0.0510
_diffrn_reflns_av_sigmaI/netI    0.0205
_diffrn_reflns_limit_h_min       -12
_diffrn_reflns_limit_h_max       12
_diffrn_reflns_limit_k_min       -28
_diffrn_reflns_limit_k_max       28
_diffrn_reflns_limit_l_min       -14
_diffrn_reflns_limit_l_max       14
_diffrn_reflns_theta_min         1.69
_diffrn_reflns_theta_max         25.00
_reflns_number_total             5233
_reflns_number_gt                4714
_reflns_threshold_expression     >2sigma(I)

_computing_data_collection       ?
_computing_cell_refinement       ?
_computing_data_reduction        ?
_computing_structure_solution    'SHELXS-97 (Sheldrick, 1990)'
_computing_structure_refinement  'SHELXL-97 (Sheldrick, 1997)'
_computing_molecular_graphics    ?
_computing_publication_material  ?

_refine_special_details          
; 
 Refinement of F^2^ against ALL reflections.  The weighted R-factor wR and 
 goodness of fit S are based on F^2^, conventional R-factors R are based 
 on F, with F set to zero for negative F^2^. The threshold expression of 
 F^2^ > 2sigma(F^2^) is used only for calculating R-factors(gt) etc. and is 
 not relevant to the choice of reflections for refinement.  R-factors based 
 on F^2^ are statistically about twice as large as those based on F, and R- 
 factors based on ALL data will be even larger. 
;

_refine_ls_structure_factor_coef Fsqd
_refine_ls_matrix_type           full
_refine_ls_weighting_scheme      calc
_refine_ls_weighting_details     
'calc w=1/[\s^2^(Fo^2^)+(0.0188P)^2^+2.3586P] where P=(Fo^2^+2Fc^2^)/3'
_atom_sites_solution_primary     direct
_atom_sites_solution_secondary   difmap
_atom_sites_solution_hydrogens   geom
_refine_ls_hydrogen_treatment    constr
_refine_ls_extinction_method     none
_refine_ls_extinction_coef       ?
_refine_ls_number_reflns         5233
_refine_ls_number_parameters     309
_refine_ls_number_restraints     0
_refine_ls_R_factor_all          0.0257
_refine_ls_R_factor_gt           0.0220
_refine_ls_wR_factor_ref         0.0512
_refine_ls_wR_factor_gt          0.0495
_refine_ls_goodness_of_fit_ref   1.077
_refine_ls_restrained_S_all      1.077
_refine_ls_shift/su_max          0.001
_refine_ls_shift/su_mean         0.000

loop_
_atom_site_label
_atom_site_type_symbol
_atom_site_fract_x
_atom_site_fract_y
_atom_site_fract_z
_atom_site_U_iso_or_equiv
_atom_site_adp_type
_atom_site_occupancy
_atom_site_symmetry_multiplicity
_atom_site_calc_flag
_atom_site_refinement_flags
_atom_site_disorder_assembly
_atom_site_disorder_group
Pd Pd 0.329627(15) 0.902466(6) 0.773050(12) 0.01095(5) Uani 1 1 d . . .
C1 C 0.36707(19) 0.83153(8) 0.89193(15) 0.0117(4) Uani 1 1 d . . .
P1 P 0.31818(5) 0.83411(2) 0.63170(4) 0.01151(11) Uani 1 1 d . . .
C2 C 0.4938(2) 0.85538(8) 0.90181(16) 0.0148(4) Uani 1 1 d . . .
H2A H 0.5573 0.8331 0.8736 0.018 Uiso 1 1 calc R . .
H2B H 0.5387 0.8751 0.9724 0.018 Uiso 1 1 calc R . .
P2 P 0.13457(5) 0.91283(2) 0.82673(4) 0.01355(11) Uani 1 1 d . . .
P3 P 0.43807(5) 0.98108(2) 0.73622(5) 0.01715(12) Uani 1 1 d . . .
C12 C 0.31246(19) 0.77155(8) 0.71434(16) 0.0130(4) Uani 1 1 d . . .
C11 C 0.32562(19) 0.77739(8) 0.82891(16) 0.0123(4) Uani 1 1 d . . .
C13 C 0.2883(2) 0.71872(8) 0.66585(17) 0.0177(4) Uani 1 1 d . . .
H13 H 0.2860 0.7142 0.5902 0.021 Uiso 1 1 calc R . .
C14 C 0.2678(2) 0.67300(8) 0.72535(18) 0.0215(5) Uani 1 1 d . . .
H14 H 0.2509 0.6376 0.6906 0.026 Uiso 1 1 calc R . .
C15 C 0.2720(2) 0.67916(8) 0.83545(18) 0.0195(5) Uani 1 1 d . . .
H15 H 0.2542 0.6482 0.8760 0.023 Uiso 1 1 calc R . .
C16 C 0.3021(2) 0.73050(8) 0.88673(17) 0.0165(4) Uani 1 1 d . . .
H16 H 0.3070 0.7341 0.9631 0.020 Uiso 1 1 calc R . .
C22 C 0.1882(2) 0.87742(8) 0.96274(16) 0.0162(4) Uani 1 1 d . . .
C21 C 0.3031(2) 0.84337(8) 0.98238(16) 0.0139(4) Uani 1 1 d . . .
C23 C 0.1256(2) 0.88392(9) 1.04636(18) 0.0233(5) Uani 1 1 d . . .
H23 H 0.0454 0.9057 1.0322 0.028 Uiso 1 1 calc R . .
C24 C 0.1791(2) 0.85897(9) 1.14957(18) 0.0257(5) Uani 1 1 d . . .
H24 H 0.1355 0.8635 1.2057 0.031 Uiso 1 1 calc R . .
C25 C 0.2963(2) 0.82744(8) 1.17066(17) 0.0216(5) Uani 1 1 d . . .
H25 H 0.3347 0.8111 1.2421 0.026 Uiso 1 1 calc R . .
C26 C 0.3582(2) 0.81956(8) 1.08791(16) 0.0171(4) Uani 1 1 d . . .
H26 H 0.4386 0.7978 1.1031 0.020 Uiso 1 1 calc R . .
C31 C 0.6124(2) 0.97107(9) 0.7320(2) 0.0278(5) Uani 1 1 d . . .
H31A H 0.6124 0.9447 0.6726 0.042 Uiso 1 1 calc R . .
H31B H 0.6687 0.9564 0.8038 0.042 Uiso 1 1 calc R . .
H31C H 0.6495 1.0067 0.7171 0.042 Uiso 1 1 calc R . .
C32 C 0.3622(3) 1.01382(10) 0.6000(2) 0.0356(6) Uani 1 1 d . . .
H32A H 0.3604 0.9871 0.5407 0.053 Uiso 1 1 calc R . .
H32B H 0.4164 1.0463 0.5929 0.053 Uiso 1 1 calc R . .
H32C H 0.2691 1.0256 0.5935 0.053 Uiso 1 1 calc R . .
C33 C 0.4656(2) 1.04266(9) 0.8262(2) 0.0297(5) Uani 1 1 d . . .
H33A H 0.5180 1.0703 0.7992 0.045 Uiso 1 1 calc R . .
H33B H 0.5161 1.0321 0.9028 0.045 Uiso 1 1 calc R . .
H33C H 0.3776 1.0585 0.8248 0.045 Uiso 1 1 calc R . .
C41 C 0.1569(2) 0.83120(8) 0.51212(16) 0.0151(4) Uani 1 1 d . . .
H41 H 0.0833 0.8204 0.5449 0.018 Uiso 1 1 calc R . .
C42 C 0.4498(2) 0.81260(8) 0.56574(16) 0.0162(4) Uani 1 1 d . . .
H42 H 0.4183 0.7776 0.5228 0.019 Uiso 1 1 calc R . .
C43 C 0.1218(2) 0.89011(9) 0.46509(17) 0.0208(5) Uani 1 1 d . . .
H43A H 0.1855 0.9012 0.4248 0.031 Uiso 1 1 calc R . .
H43B H 0.1287 0.9161 0.5265 0.031 Uiso 1 1 calc R . .
H43C H 0.0288 0.8906 0.4139 0.031 Uiso 1 1 calc R . .
C44 C 0.1475(2) 0.79022(9) 0.41706(17) 0.0193(4) Uani 1 1 d . . .
H44A H 0.0606 0.7953 0.3586 0.029 Uiso 1 1 calc R . .
H44B H 0.1535 0.7521 0.4457 0.029 Uiso 1 1 calc R . .
H44C H 0.2226 0.7970 0.3860 0.029 Uiso 1 1 calc R . .
C45 C 0.4695(2) 0.85690(9) 0.48451(17) 0.0203(5) Uani 1 1 d . . .
H45A H 0.5402 0.8447 0.4522 0.030 Uiso 1 1 calc R . .
H45B H 0.4971 0.8920 0.5246 0.030 Uiso 1 1 calc R . .
H45C H 0.3838 0.8623 0.4248 0.030 Uiso 1 1 calc R . .
C46 C 0.5858(2) 0.80074(9) 0.65435(18) 0.0224(5) Uani 1 1 d . . .
H46A H 0.6524 0.7883 0.6179 0.034 Uiso 1 1 calc R . .
H46B H 0.5732 0.7716 0.7049 0.034 Uiso 1 1 calc R . .
H46C H 0.6188 0.8347 0.6970 0.034 Uiso 1 1 calc R . .
C51 C -0.0360(2) 0.87909(8) 0.76584(17) 0.0184(4) Uani 1 1 d . . .
H51 H -0.0942 0.8891 0.8138 0.022 Uiso 1 1 calc R . .
C52 C 0.0845(2) 0.98315(8) 0.86488(17) 0.0192(4) Uani 1 1 d . . .
H52 H 0.0006 0.9794 0.8885 0.023 Uiso 1 1 calc R . .
C53 C -0.1084(2) 0.89886(9) 0.64709(18) 0.0247(5) Uani 1 1 d . . .
H53A H -0.0485 0.8936 0.6005 0.037 Uiso 1 1 calc R . .
H53B H -0.1311 0.9384 0.6484 0.037 Uiso 1 1 calc R . .
H53C H -0.1921 0.8773 0.6163 0.037 Uiso 1 1 calc R . .
C54 C -0.0206(2) 0.81582(9) 0.7674(2) 0.0263(5) Uani 1 1 d . . .
H54A H -0.1100 0.7987 0.7347 0.039 Uiso 1 1 calc R . .
H54B H 0.0180 0.8031 0.8446 0.039 Uiso 1 1 calc R . .
H54C H 0.0400 0.8052 0.7240 0.039 Uiso 1 1 calc R . .
C55 C 0.1983(2) 1.00752(9) 0.96142(18) 0.0248(5) Uani 1 1 d . . .
H55A H 0.2848 1.0049 0.9445 0.037 Uiso 1 1 calc R . .
H55B H 0.2046 0.9867 1.0298 0.037 Uiso 1 1 calc R . .
H55C H 0.1784 1.0466 0.9719 0.037 Uiso 1 1 calc R . .
C56 C 0.0548(2) 1.02229(9) 0.76451(19) 0.0266(5) Uani 1 1 d . . .
H56A H 0.1338 1.0235 0.7366 0.040 Uiso 1 1 calc R . .
H56B H 0.0362 1.0597 0.7872 0.040 Uiso 1 1 calc R . .
H56C H -0.0246 1.0087 0.7055 0.040 Uiso 1 1 calc R . .

loop_
_atom_site_aniso_label
_atom_site_aniso_U_11
_atom_site_aniso_U_22
_atom_site_aniso_U_33
_atom_site_aniso_U_23
_atom_site_aniso_U_13
_atom_site_aniso_U_12
Pd 0.01268(8) 0.00891(8) 0.01163(8) 0.00044(6) 0.00422(6) 0.00005(6)
C1 0.0138(10) 0.0102(9) 0.0094(9) 0.0028(7) 0.0009(8) 0.0045(8)
P1 0.0133(3) 0.0108(2) 0.0107(2) -0.00029(19) 0.0040(2) -0.00144(19)
C2 0.0153(10) 0.0137(10) 0.0132(10) 0.0020(8) 0.0008(8) 0.0039(8)
P2 0.0139(3) 0.0143(3) 0.0131(3) 0.0021(2) 0.0050(2) 0.0033(2)
P3 0.0195(3) 0.0117(2) 0.0213(3) 0.0006(2) 0.0078(2) -0.0025(2)
C12 0.0108(10) 0.0133(10) 0.0148(10) 0.0005(8) 0.0037(8) -0.0007(8)
C11 0.0093(9) 0.0130(9) 0.0154(10) 0.0019(8) 0.0049(8) 0.0022(8)
C13 0.0207(11) 0.0169(10) 0.0150(10) -0.0020(8) 0.0047(9) -0.0014(8)
C14 0.0231(12) 0.0119(10) 0.0289(12) -0.0033(9) 0.0070(10) -0.0027(9)
C15 0.0204(11) 0.0132(10) 0.0272(12) 0.0046(9) 0.0108(9) -0.0018(8)
C16 0.0168(10) 0.0168(10) 0.0186(11) 0.0030(8) 0.0092(9) 0.0029(8)
C22 0.0203(11) 0.0135(10) 0.0157(10) 0.0011(8) 0.0072(9) 0.0011(8)
C21 0.0175(10) 0.0113(9) 0.0136(10) -0.0017(8) 0.0056(8) -0.0020(8)
C23 0.0264(12) 0.0231(11) 0.0240(12) 0.0040(9) 0.0131(10) 0.0084(10)
C24 0.0393(14) 0.0254(12) 0.0189(11) 0.0030(9) 0.0187(10) 0.0050(10)
C25 0.0338(13) 0.0179(11) 0.0140(11) 0.0038(8) 0.0085(9) 0.0023(9)
C26 0.0208(11) 0.0142(10) 0.0158(10) 0.0012(8) 0.0048(9) 0.0005(8)
C31 0.0246(12) 0.0254(12) 0.0377(14) -0.0105(10) 0.0160(11) -0.0097(10)
C32 0.0415(15) 0.0307(13) 0.0347(14) 0.0151(11) 0.0118(12) -0.0067(11)
C33 0.0287(13) 0.0162(11) 0.0465(15) -0.0092(10) 0.0146(11) -0.0041(10)
C41 0.0133(10) 0.0188(10) 0.0130(10) 0.0011(8) 0.0039(8) -0.0016(8)
C42 0.0166(10) 0.0166(10) 0.0172(10) -0.0030(8) 0.0078(9) -0.0014(8)
C43 0.0203(11) 0.0228(11) 0.0164(11) 0.0042(9) 0.0013(9) 0.0011(9)
C44 0.0187(11) 0.0225(11) 0.0148(10) -0.0022(9) 0.0023(9) -0.0041(9)
C45 0.0211(11) 0.0257(11) 0.0166(11) -0.0011(9) 0.0094(9) -0.0051(9)
C46 0.0170(11) 0.0258(12) 0.0260(12) 0.0017(9) 0.0091(9) 0.0009(9)
C51 0.0143(10) 0.0219(11) 0.0203(11) 0.0007(9) 0.0072(9) 0.0012(8)
C52 0.0197(11) 0.0177(10) 0.0217(11) 0.0006(9) 0.0083(9) 0.0061(9)
C53 0.0150(11) 0.0318(13) 0.0254(12) 0.0017(10) 0.0034(9) -0.0002(9)
C54 0.0175(11) 0.0228(12) 0.0370(14) 0.0002(10) 0.0056(10) -0.0038(9)
C55 0.0303(13) 0.0220(11) 0.0224(12) -0.0031(9) 0.0081(10) 0.0033(10)
C56 0.0308(13) 0.0177(11) 0.0281(13) 0.0034(9) 0.0038(10) 0.0071(10)

_geom_special_details            
; 
 All esds (except the esd in the dihedral angle between two l.s. planes) 
 are estimated using the full covariance matrix.  The cell esds are taken 
 into account individually in the estimation of esds in distances, angles 
 and torsion angles; correlations between esds in cell parameters are only 
 used when they are defined by crystal symmetry.  An approximate (isotropic) 
 treatment of cell esds is used for estimating esds involving l.s. planes. 
;

loop_
_geom_bond_atom_site_label_1
_geom_bond_atom_site_label_2
_geom_bond_distance
_geom_bond_site_symmetry_2
_geom_bond_publ_flag
Pd C1 2.2242(18) . ?
Pd C2 2.2613(19) . ?
Pd P3 2.3140(5) . ?
Pd P2 2.3196(5) . ?
Pd P1 2.3978(5) . ?
C1 C2 1.398(3) . ?
C1 C21 1.504(3) . ?
C1 C11 1.517(3) . ?
P1 C12 1.8402(19) . ?
P1 C42 1.864(2) . ?
P1 C41 1.876(2) . ?
C2 H2A 0.9900 . ?
C2 H2B 0.9900 . ?
P2 C22 1.839(2) . ?
P2 C52 1.873(2) . ?
P2 C51 1.877(2) . ?
P3 C31 1.830(2) . ?
P3 C32 1.832(2) . ?
P3 C33 1.834(2) . ?
C12 C13 1.399(3) . ?
C12 C11 1.412(3) . ?
C11 C16 1.402(3) . ?
C13 C14 1.382(3) . ?
C13 H13 0.9500 . ?
C14 C15 1.380(3) . ?
C14 H14 0.9500 . ?
C15 C16 1.385(3) . ?
C15 H15 0.9500 . ?
C16 H16 0.9500 . ?
C22 C23 1.398(3) . ?
C22 C21 1.399(3) . ?
C21 C26 1.398(3) . ?
C23 C24 1.384(3) . ?
C23 H23 0.9500 . ?
C24 C25 1.383(3) . ?
C24 H24 0.9500 . ?
C25 C26 1.387(3) . ?
C25 H25 0.9500 . ?
C26 H26 0.9500 . ?
C31 H31A 0.9800 . ?
C31 H31B 0.9800 . ?
C31 H31C 0.9800 . ?
C32 H32A 0.9800 . ?
C32 H32B 0.9800 . ?
C32 H32C 0.9800 . ?
C33 H33A 0.9800 . ?
C33 H33B 0.9800 . ?
C33 H33C 0.9800 . ?
C41 C44 1.530(3) . ?
C41 C43 1.536(3) . ?
C41 H41 1.0000 . ?
C42 C46 1.531(3) . ?
C42 C45 1.532(3) . ?
C42 H42 1.0000 . ?
C43 H43A 0.9800 . ?
C43 H43B 0.9800 . ?
C43 H43C 0.9800 . ?
C44 H44A 0.9800 . ?
C44 H44B 0.9800 . ?
C44 H44C 0.9800 . ?
C45 H45A 0.9800 . ?
C45 H45B 0.9800 . ?
C45 H45C 0.9800 . ?
C46 H46A 0.9800 . ?
C46 H46B 0.9800 . ?
C46 H46C 0.9800 . ?
C51 C53 1.529(3) . ?
C51 C54 1.530(3) . ?
C51 H51 1.0000 . ?
C52 C55 1.527(3) . ?
C52 C56 1.529(3) . ?
C52 H52 1.0000 . ?
C53 H53A 0.9800 . ?
C53 H53B 0.9800 . ?
C53 H53C 0.9800 . ?
C54 H54A 0.9800 . ?
C54 H54B 0.9800 . ?
C54 H54C 0.9800 . ?
C55 H55A 0.9800 . ?
C55 H55B 0.9800 . ?
C55 H55C 0.9800 . ?
C56 H56A 0.9800 . ?
C56 H56B 0.9800 . ?
C56 H56C 0.9800 . ?

loop_
_geom_angle_atom_site_label_1
_geom_angle_atom_site_label_2
_geom_angle_atom_site_label_3
_geom_angle
_geom_angle_site_symmetry_1
_geom_angle_site_symmetry_3
_geom_angle_publ_flag
C1 Pd C2 36.30(7) . . ?
C1 Pd P3 139.94(5) . . ?
C2 Pd P3 104.50(5) . . ?
C1 Pd P2 82.92(5) . . ?
C2 Pd P2 111.89(5) . . ?
P3 Pd P2 118.946(19) . . ?
C1 Pd P1 86.06(5) . . ?
C2 Pd P1 92.61(5) . . ?
P3 Pd P1 109.332(19) . . ?
P2 Pd P1 115.868(19) . . ?
C2 C1 C21 117.82(17) . . ?
C2 C1 C11 120.48(17) . . ?
C21 C1 C11 116.01(16) . . ?
C2 C1 Pd 73.29(11) . . ?
C21 C1 Pd 109.62(12) . . ?
C11 C1 Pd 110.10(12) . . ?
C12 P1 C42 100.11(9) . . ?
C12 P1 C41 104.48(9) . . ?
C42 P1 C41 102.78(9) . . ?
C12 P1 Pd 98.37(6) . . ?
C42 P1 Pd 129.83(7) . . ?
C41 P1 Pd 116.92(6) . . ?
C1 C2 Pd 70.40(11) . . ?
C1 C2 H2A 116.6 . . ?
Pd C2 H2A 116.6 . . ?
C1 C2 H2B 116.6 . . ?
Pd C2 H2B 116.6 . . ?
H2A C2 H2B 113.6 . . ?
C22 P2 C52 102.07(9) . . ?
C22 P2 C51 99.22(9) . . ?
C52 P2 C51 101.46(9) . . ?
C22 P2 Pd 100.20(7) . . ?
C52 P2 Pd 120.10(7) . . ?
C51 P2 Pd 128.50(7) . . ?
C31 P3 C32 100.09(12) . . ?
C31 P3 C33 98.85(11) . . ?
C32 P3 C33 99.91(12) . . ?
C31 P3 Pd 115.87(8) . . ?
C32 P3 Pd 116.29(8) . . ?
C33 P3 Pd 122.09(8) . . ?
C13 C12 C11 118.97(18) . . ?
C13 C12 P1 121.94(15) . . ?
C11 C12 P1 119.00(14) . . ?
C16 C11 C12 118.04(18) . . ?
C16 C11 C1 119.06(17) . . ?
C12 C11 C1 122.89(17) . . ?
C14 C13 C12 121.57(19) . . ?
C14 C13 H13 119.2 . . ?
C12 C13 H13 119.2 . . ?
C15 C14 C13 119.60(19) . . ?
C15 C14 H14 120.2 . . ?
C13 C14 H14 120.2 . . ?
C14 C15 C16 119.83(19) . . ?
C14 C15 H15 120.1 . . ?
C16 C15 H15 120.1 . . ?
C15 C16 C11 121.75(19) . . ?
C15 C16 H16 119.1 . . ?
C11 C16 H16 119.1 . . ?
C23 C22 C21 119.39(18) . . ?
C23 C22 P2 124.73(16) . . ?
C21 C22 P2 115.84(15) . . ?
C26 C21 C22 119.14(18) . . ?
C26 C21 C1 119.62(17) . . ?
C22 C21 C1 121.24(17) . . ?
C24 C23 C22 120.8(2) . . ?
C24 C23 H23 119.6 . . ?
C22 C23 H23 119.6 . . ?
C25 C24 C23 119.7(2) . . ?
C25 C24 H24 120.2 . . ?
C23 C24 H24 120.2 . . ?
C24 C25 C26 120.26(19) . . ?
C24 C25 H25 119.9 . . ?
C26 C25 H25 119.9 . . ?
C25 C26 C21 120.55(19) . . ?
C25 C26 H26 119.7 . . ?
C21 C26 H26 119.7 . . ?
P3 C31 H31A 109.5 . . ?
P3 C31 H31B 109.5 . . ?
H31A C31 H31B 109.5 . . ?
P3 C31 H31C 109.5 . . ?
H31A C31 H31C 109.5 . . ?
H31B C31 H31C 109.5 . . ?
P3 C32 H32A 109.5 . . ?
P3 C32 H32B 109.5 . . ?
H32A C32 H32B 109.5 . . ?
P3 C32 H32C 109.5 . . ?
H32A C32 H32C 109.5 . . ?
H32B C32 H32C 109.5 . . ?
P3 C33 H33A 109.5 . . ?
P3 C33 H33B 109.5 . . ?
H33A C33 H33B 109.5 . . ?
P3 C33 H33C 109.5 . . ?
H33A C33 H33C 109.5 . . ?
H33B C33 H33C 109.5 . . ?
C44 C41 C43 110.01(16) . . ?
C44 C41 P1 118.77(14) . . ?
C43 C41 P1 108.81(13) . . ?
C44 C41 H41 106.2 . . ?
C43 C41 H41 106.2 . . ?
P1 C41 H41 106.2 . . ?
C46 C42 C45 109.76(17) . . ?
C46 C42 P1 110.95(14) . . ?
C45 C42 P1 111.35(14) . . ?
C46 C42 H42 108.2 . . ?
C45 C42 H42 108.2 . . ?
P1 C42 H42 108.2 . . ?
C41 C43 H43A 109.5 . . ?
C41 C43 H43B 109.5 . . ?
H43A C43 H43B 109.5 . . ?
C41 C43 H43C 109.5 . . ?
H43A C43 H43C 109.5 . . ?
H43B C43 H43C 109.5 . . ?
C41 C44 H44A 109.5 . . ?
C41 C44 H44B 109.5 . . ?
H44A C44 H44B 109.5 . . ?
C41 C44 H44C 109.5 . . ?
H44A C44 H44C 109.5 . . ?
H44B C44 H44C 109.5 . . ?
C42 C45 H45A 109.5 . . ?
C42 C45 H45B 109.5 . . ?
H45A C45 H45B 109.5 . . ?
C42 C45 H45C 109.5 . . ?
H45A C45 H45C 109.5 . . ?
H45B C45 H45C 109.5 . . ?
C42 C46 H46A 109.5 . . ?
C42 C46 H46B 109.5 . . ?
H46A C46 H46B 109.5 . . ?
C42 C46 H46C 109.5 . . ?
H46A C46 H46C 109.5 . . ?
H46B C46 H46C 109.5 . . ?
C53 C51 C54 109.90(18) . . ?
C53 C51 P2 112.61(14) . . ?
C54 C51 P2 110.14(14) . . ?
C53 C51 H51 108.0 . . ?
C54 C51 H51 108.0 . . ?
P2 C51 H51 108.0 . . ?
C55 C52 C56 109.49(18) . . ?
C55 C52 P2 110.22(14) . . ?
C56 C52 P2 110.30(14) . . ?
C55 C52 H52 108.9 . . ?
C56 C52 H52 108.9 . . ?
P2 C52 H52 108.9 . . ?
C51 C53 H53A 109.5 . . ?
C51 C53 H53B 109.5 . . ?
H53A C53 H53B 109.5 . . ?
C51 C53 H53C 109.5 . . ?
H53A C53 H53C 109.5 . . ?
H53B C53 H53C 109.5 . . ?
C51 C54 H54A 109.5 . . ?
C51 C54 H54B 109.5 . . ?
H54A C54 H54B 109.5 . . ?
C51 C54 H54C 109.5 . . ?
H54A C54 H54C 109.5 . . ?
H54B C54 H54C 109.5 . . ?
C52 C55 H55A 109.5 . . ?
C52 C55 H55B 109.5 . . ?
H55A C55 H55B 109.5 . . ?
C52 C55 H55C 109.5 . . ?
H55A C55 H55C 109.5 . . ?
H55B C55 H55C 109.5 . . ?
C52 C56 H56A 109.5 . . ?
C52 C56 H56B 109.5 . . ?
H56A C56 H56B 109.5 . . ?
C52 C56 H56C 109.5 . . ?
H56A C56 H56C 109.5 . . ?
H56B C56 H56C 109.5 . . ?

_diffrn_measured_fraction_theta_max 1.000
_diffrn_reflns_theta_full        25.00
_diffrn_measured_fraction_theta_full 1.000
_refine_diff_density_max         0.407
_refine_diff_density_min         -0.292
_refine_diff_density_rms         0.057
_iucr_refine_instructions_details 
;
TITL cc252 in P2(1)/n
CELL 0.71073  10.30860  24.06170  12.57090  90.0000 107.5771  90.0000
ZERR    4.00   0.00070   0.00160   0.00080   0.0000   0.0018   0.0000
LATT  1
SYMM 0.5-X, 0.5+Y, 0.5-Z
SFAC C H P PD
UNIT 116 188 12 4
LIST 6 ! automatically inserted. Change 6 to 4 for CHECKCIF!!
TEMP -153.000
Omit 0 50
ACTA 50
 
L.S. 4
BOND $H
FMAP 2
PLAN 20
SIZE 0.1 0.08 0.07
 
WGHT      0.0188      2.3478 
FVAR       0.09830
PD    4    0.329627    0.902466    0.773050    11.00000    0.01268    0.00891 =
         0.01163    0.00044    0.00422    0.00005
C1    1    0.367071    0.831529    0.891929    11.00000    0.01382    0.01022 =
         0.00935    0.00277    0.00092    0.00453
P1    3    0.318176    0.834114    0.631697    11.00000    0.01327    0.01079 =
         0.01072   -0.00029    0.00398   -0.00144
C2    1    0.493821    0.855384    0.901806    11.00000    0.01532    0.01372 =
         0.01315    0.00200    0.00084    0.00390
AFIX  23
H2A   2    0.557313    0.833147    0.873633    11.00000   -1.20000
H2B   2    0.538674    0.875127    0.972449    11.00000   -1.20000
AFIX   0
P2    3    0.134567    0.912826    0.826730    11.00000    0.01393    0.01426 =
         0.01306    0.00212    0.00499    0.00329
P3    3    0.438071    0.981077    0.736219    11.00000    0.01953    0.01170 =
         0.02127    0.00056    0.00776   -0.00252
C12   1    0.312464    0.771549    0.714345    11.00000    0.01079    0.01328 =
         0.01483    0.00048    0.00370   -0.00073
C11   1    0.325616    0.777393    0.828914    11.00000    0.00929    0.01303 =
         0.01541    0.00187    0.00487    0.00215
C13   1    0.288314    0.718722    0.665854    11.00000    0.02067    0.01687 =
         0.01497   -0.00203    0.00470   -0.00143
AFIX  43
H13   2    0.285985    0.714171    0.590231    11.00000   -1.20000
AFIX   0
C14   1    0.267768    0.673002    0.725349    11.00000    0.02307    0.01190 =
         0.02889   -0.00329    0.00704   -0.00267
AFIX  43
H14   2    0.250855    0.637550    0.690637    11.00000   -1.20000
AFIX   0
C15   1    0.271966    0.679157    0.835454    11.00000    0.02037    0.01320 =
         0.02720    0.00455    0.01080   -0.00182
AFIX  43
H15   2    0.254220    0.648249    0.875988    11.00000   -1.20000
AFIX   0
C16   1    0.302115    0.730503    0.886729    11.00000    0.01683    0.01677 =
         0.01858    0.00299    0.00923    0.00285
AFIX  43
H16   2    0.307008    0.734055    0.963108    11.00000   -1.20000
AFIX   0
C22   1    0.188178    0.877419    0.962738    11.00000    0.02033    0.01352 =
         0.01574    0.00114    0.00715    0.00106
C21   1    0.303059    0.843371    0.982381    11.00000    0.01747    0.01132 =
         0.01364   -0.00168    0.00562   -0.00201
C23   1    0.125625    0.883922    1.046356    11.00000    0.02636    0.02312 =
         0.02396    0.00399    0.01313    0.00844
AFIX  43
H23   2    0.045395    0.905746    1.032155    11.00000   -1.20000
AFIX   0
C24   1    0.179099    0.858966    1.149568    11.00000    0.03930    0.02540 =
         0.01889    0.00297    0.01872    0.00503
AFIX  43
H24   2    0.135477    0.863473    1.205650    11.00000   -1.20000
AFIX   0
C25   1    0.296328    0.827442    1.170663    11.00000    0.03380    0.01790 =
         0.01402    0.00384    0.00847    0.00228
AFIX  43
H25   2    0.334675    0.811122    1.242100    11.00000   -1.20000
AFIX   0
C26   1    0.358151    0.819558    1.087906    11.00000    0.02076    0.01422 =
         0.01581    0.00121    0.00484    0.00051
AFIX  43
H26   2    0.438585    0.797800    1.103054    11.00000   -1.20000
AFIX   0
C31   1    0.612441    0.971071    0.731950    11.00000    0.02458    0.02542 =
         0.03775   -0.01045    0.01600   -0.00973
AFIX 137
H31A  2    0.612431    0.944669    0.672587    11.00000   -1.50000
H31B  2    0.668720    0.956447    0.803838    11.00000   -1.50000
H31C  2    0.649532    1.006738    0.717141    11.00000   -1.50000
AFIX   0
C32   1    0.362187    1.013820    0.600023    11.00000    0.04154    0.03075 =
         0.03468    0.01506    0.01177   -0.00666
AFIX 137
H32A  2    0.360438    0.987115    0.540744    11.00000   -1.50000
H32B  2    0.416428    1.046273    0.592939    11.00000   -1.50000
H32C  2    0.269097    1.025590    0.593518    11.00000   -1.50000
AFIX   0
C33   1    0.465649    1.042659    0.826228    11.00000    0.02874    0.01621 =
         0.04646   -0.00924    0.01463   -0.00409
AFIX 137
H33A  2    0.517978    1.070310    0.799154    11.00000   -1.50000
H33B  2    0.516125    1.032058    0.902827    11.00000   -1.50000
H33C  2    0.377581    1.058521    0.824809    11.00000   -1.50000
AFIX   0
C41   1    0.156861    0.831204    0.512119    11.00000    0.01331    0.01881 =
         0.01296    0.00111    0.00387   -0.00156
AFIX  13
H41   2    0.083340    0.820434    0.544899    11.00000   -1.20000
AFIX   0
C42   1    0.449785    0.812597    0.565739    11.00000    0.01657    0.01659 =
         0.01718   -0.00299    0.00783   -0.00145
AFIX  13
H42   2    0.418280    0.777609    0.522775    11.00000   -1.20000
AFIX   0
C43   1    0.121803    0.890114    0.465086    11.00000    0.02027    0.02283 =
         0.01644    0.00415    0.00130    0.00113
AFIX 137
H43A  2    0.185528    0.901187    0.424774    11.00000   -1.50000
H43B  2    0.128722    0.916130    0.526535    11.00000   -1.50000
H43C  2    0.028795    0.890601    0.413947    11.00000   -1.50000
AFIX   0
C44   1    0.147542    0.790218    0.417059    11.00000    0.01869    0.02250 =
         0.01484   -0.00221    0.00234   -0.00411
AFIX 137
H44A  2    0.060612    0.795278    0.358581    11.00000   -1.50000
H44B  2    0.153458    0.752127    0.445732    11.00000   -1.50000
H44C  2    0.222588    0.796994    0.385970    11.00000   -1.50000
AFIX   0
C45   1    0.469491    0.856905    0.484508    11.00000    0.02105    0.02569 =
         0.01664   -0.00110    0.00937   -0.00513
AFIX 137
H45A  2    0.540203    0.844746    0.452219    11.00000   -1.50000
H45B  2    0.497062    0.891987    0.524558    11.00000   -1.50000
H45C  2    0.383817    0.862331    0.424772    11.00000   -1.50000
AFIX   0
C46   1    0.585781    0.800741    0.654347    11.00000    0.01701    0.02579 =
         0.02604    0.00172    0.00908    0.00093
AFIX 137
H46A  2    0.652353    0.788307    0.617894    11.00000   -1.50000
H46B  2    0.573200    0.771638    0.704874    11.00000   -1.50000
H46C  2    0.618834    0.834691    0.696987    11.00000   -1.50000
AFIX   0
C51   1   -0.036005    0.879092    0.765839    11.00000    0.01431    0.02188 =
         0.02033    0.00068    0.00720    0.00122
AFIX  13
H51   2   -0.094225    0.889053    0.813815    11.00000   -1.20000
AFIX   0
C52   1    0.084540    0.983154    0.864880    11.00000    0.01966    0.01769 =
         0.02169    0.00063    0.00829    0.00610
AFIX  13
H52   2    0.000588    0.979413    0.888469    11.00000   -1.20000
AFIX   0
C53   1   -0.108404    0.898860    0.647085    11.00000    0.01501    0.03177 =
         0.02545    0.00171    0.00338   -0.00022
AFIX 137
H53A  2   -0.048460    0.893558    0.600460    11.00000   -1.50000
H53B  2   -0.131075    0.938355    0.648435    11.00000   -1.50000
H53C  2   -0.192069    0.877335    0.616264    11.00000   -1.50000
AFIX   0
C54   1   -0.020615    0.815822    0.767435    11.00000    0.01745    0.02279 =
         0.03700    0.00020    0.00558   -0.00377
AFIX 137
H54A  2   -0.110025    0.798650    0.734728    11.00000   -1.50000
H54B  2    0.018036    0.803099    0.844618    11.00000   -1.50000
H54C  2    0.039999    0.805195    0.723980    11.00000   -1.50000
AFIX   0
C55   1    0.198280    1.007518    0.961423    11.00000    0.03031    0.02197 =
         0.02235   -0.00313    0.00813    0.00333
AFIX 137
H55A  2    0.284850    1.004851    0.944504    11.00000   -1.50000
H55B  2    0.204621    0.986731    1.029849    11.00000   -1.50000
H55C  2    0.178362    1.046609    0.971873    11.00000   -1.50000
AFIX   0
C56   1    0.054830    1.022287    0.764512    11.00000    0.03083    0.01767 =
         0.02808    0.00341    0.00382    0.00712
AFIX 137
H56A  2    0.133837    1.023524    0.736570    11.00000   -1.50000
H56B  2    0.036206    1.059675    0.787178    11.00000   -1.50000
H56C  2   -0.024592    1.008739    0.705474    11.00000   -1.50000
HKLF 4
 
REM  cc252 in P2(1)/n
REM R1 =  0.0220 for   4714 Fo > 4sig(Fo)  and  0.0257 for all   5233 data
REM    309 parameters refined using      0 restraints
 
END  
     
WGHT      0.0188      2.3478 
REM Highest difference peak  0.407,  deepest hole -0.292,  1-sigma level  0.057
Q1    1   0.3473  0.8062  0.8581  11.00000  0.05    0.41
Q2    1   0.2843  0.7772  0.7666  11.00000  0.05    0.35
Q3    1   0.2374  0.8348  0.5553  11.00000  0.05    0.35
Q4    1   0.1529  0.8953  0.9092  11.00000  0.05    0.33
Q5    1   0.1029  0.9511  0.8527  11.00000  0.05    0.30
Q6    1   0.3250  0.8363  0.9293  11.00000  0.05    0.30
Q7    1   0.3149  0.7980  0.6786  11.00000  0.05    0.29
Q8    1   0.5239  0.9728  0.7172  11.00000  0.05    0.29
Q9    1   0.0320  0.8952  0.7842  11.00000  0.05    0.29
Q10   1   0.3115  0.8281  1.0296  11.00000  0.05    0.28
Q11   1   0.2240  0.8507  0.9587  11.00000  0.05    0.28
Q12   1   0.1445  0.9036  0.7359  11.00000  0.05    0.28
Q13   1   0.3961  1.0012  0.6624  11.00000  0.05    0.27
Q14   1   0.2117  0.9195  0.8029  11.00000  0.05    0.27
Q15   1   0.2142  0.8973  0.7213  11.00000  0.05    0.27
Q16   1   0.5238  0.8858  0.9431  11.00000  0.05    0.26
Q17   1   0.3069  0.8129  1.1173  11.00000  0.05    0.26
Q18   1   0.3991  0.8255  0.6075  11.00000  0.05    0.26
Q19   1   0.5281  0.8486  0.8371  11.00000  0.05    0.25
Q20   1  -0.0636  0.8879  0.7120  11.00000  0.05    0.25

;
####################################################################### 
# 
# This file contains crystal structure data downloaded from the 
# Cambridge Structural Database (CSD) hosted by the Cambridge 
# Crystallographic Data Centre (CCDC).
# 
# Full information about CCDC data access policies and citation 
# guidelines are available at http://www.ccdc.cam.ac.uk/access/V1 
# 
# Audit and citation data items may have been added by the CCDC. 
# Please retain this information to preserve the provenance of 
# this file and to allow appropriate attribution of the data. 
# 
#######################################################################

data_cc251
_database_code_depnum_ccdc_archive 'CCDC 1058174'
_audit_update_record             
;
2015-04-06 deposited with the CCDC.
2015-05-28 downloaded from the CCDC.
;

_audit_creation_method           SHELXL-97
_chemical_name_systematic        
; 
 ? 
;
_chemical_name_common            ?
_chemical_melting_point          ?
_chemical_formula_moiety         ?
_chemical_formula_sum            'C26 H40 Cl2 P2 Pd'
_chemical_formula_weight         591.82

loop_
_atom_type_symbol
_atom_type_description
_atom_type_scat_dispersion_real
_atom_type_scat_dispersion_imag
_atom_type_scat_source
C C 0.0033 0.0016 'International Tables Vol C Tables 4.2.6.8 and 6.1.1.4'
H H 0.0000 0.0000 'International Tables Vol C Tables 4.2.6.8 and 6.1.1.4'
P P 0.1023 0.0942 'International Tables Vol C Tables 4.2.6.8 and 6.1.1.4'
Cl Cl 0.1484 0.1585 'International Tables Vol C Tables 4.2.6.8 and 6.1.1.4'
Pd Pd -0.9988 1.0072 'International Tables Vol C Tables 4.2.6.8 and 6.1.1.4'

_symmetry_cell_setting           monoclinic
_symmetry_space_group_name_H-M   C2/c

loop_
_symmetry_equiv_pos_as_xyz
'x, y, z'
'-x, y, -z+1/2'
'x+1/2, y+1/2, z'
'-x+1/2, y+1/2, -z+1/2'
'-x, -y, -z'
'x, -y, z-1/2'
'-x+1/2, -y+1/2, -z'
'x+1/2, -y+1/2, z-1/2'

_cell_length_a                   13.0569(14)
_cell_length_b                   16.8080(14)
_cell_length_c                   31.261(3)
_cell_angle_alpha                90.00
_cell_angle_beta                 93.209(2)
_cell_angle_gamma                90.00
_cell_volume                     6849.8(11)
_cell_formula_units_Z            8
_cell_measurement_temperature    120(2)
_cell_measurement_reflns_used    ?
_cell_measurement_theta_min      ?
_cell_measurement_theta_max      ?

_exptl_crystal_description       block
_exptl_crystal_colour            ?
_exptl_crystal_size_max          0.11
_exptl_crystal_size_mid          0.09
_exptl_crystal_size_min          0.08
_exptl_crystal_density_meas      ?
_exptl_crystal_density_diffrn    1.148
_exptl_crystal_density_method    'not measured'
_exptl_crystal_F_000             2448
_exptl_absorpt_coefficient_mu    0.801
_exptl_absorpt_correction_type   multi-scan
_exptl_absorpt_correction_T_min  0.6774
_exptl_absorpt_correction_T_max  0.7455
_exptl_absorpt_process_details   
'Bruker AXS area detector scaling and absorption correction'

_exptl_special_details           
; 
 ? 
;

_diffrn_ambient_temperature      120(2)
_diffrn_radiation_wavelength     0.71073
_diffrn_radiation_type           MoK\a
_diffrn_radiation_source         'fine-focus sealed tube'
_diffrn_radiation_monochromator  graphite
_diffrn_measurement_device_type  ?
_diffrn_measurement_method       ?
_diffrn_detector_area_resol_mean ?
_diffrn_standards_number         ?
_diffrn_standards_interval_count ?
_diffrn_standards_interval_time  ?
_diffrn_standards_decay_%        ?
_diffrn_reflns_number            38696
_diffrn_reflns_av_R_equivalents  0.0536
_diffrn_reflns_av_sigmaI/netI    0.0367
_diffrn_reflns_limit_h_min       -15
_diffrn_reflns_limit_h_max       15
_diffrn_reflns_limit_k_min       -19
_diffrn_reflns_limit_k_max       19
_diffrn_reflns_limit_l_min       -37
_diffrn_reflns_limit_l_max       37
_diffrn_reflns_theta_min         2.11
_diffrn_reflns_theta_max         25.00
_reflns_number_total             6002
_reflns_number_gt                5140
_reflns_threshold_expression     >2sigma(I)

_computing_data_collection       ?
_computing_cell_refinement       ?
_computing_data_reduction        ?
_computing_structure_solution    'SHELXS-97 (Sheldrick, 1990)'
_computing_structure_refinement  'SHELXL-97 (Sheldrick, 1997)'
_computing_molecular_graphics    ?
_computing_publication_material  ?

_refine_special_details          
; 
 Refinement of F^2^ against ALL reflections.  The weighted R-factor wR and 
 goodness of fit S are based on F^2^, conventional R-factors R are based 
 on F, with F set to zero for negative F^2^. The threshold expression of 
 F^2^ > 2sigma(F^2^) is used only for calculating R-factors(gt) etc. and is 
 not relevant to the choice of reflections for refinement.  R-factors based 
 on F^2^ are statistically about twice as large as those based on F, and R- 
 factors based on ALL data will be even larger. 
;

_refine_ls_structure_factor_coef Fsqd
_refine_ls_matrix_type           full
_refine_ls_weighting_scheme      calc
_refine_ls_weighting_details     
'calc w=1/[\s^2^(Fo^2^)+(0.0209P)^2^+2.8935P] where P=(Fo^2^+2Fc^2^)/3'
_atom_sites_solution_primary     direct
_atom_sites_solution_secondary   difmap
_atom_sites_solution_hydrogens   geom
_refine_ls_hydrogen_treatment    constr
_refine_ls_extinction_method     none
_refine_ls_extinction_coef       ?
_refine_ls_number_reflns         6002
_refine_ls_number_parameters     289
_refine_ls_number_restraints     0
_refine_ls_R_factor_all          0.0457
_refine_ls_R_factor_gt           0.0372
_refine_ls_wR_factor_ref         0.0779
_refine_ls_wR_factor_gt          0.0751
_refine_ls_goodness_of_fit_ref   1.051
_refine_ls_restrained_S_all      1.051
_refine_ls_shift/su_max          0.001
_refine_ls_shift/su_mean         0.000

loop_
_atom_site_label
_atom_site_type_symbol
_atom_site_fract_x
_atom_site_fract_y
_atom_site_fract_z
_atom_site_U_iso_or_equiv
_atom_site_adp_type
_atom_site_occupancy
_atom_site_symmetry_multiplicity
_atom_site_calc_flag
_atom_site_refinement_flags
_atom_site_disorder_assembly
_atom_site_disorder_group
Pd Pd 0.403208(18) 0.334601(15) 0.890946(8) 0.01602(8) Uani 1 1 d . . .
C1 C 0.4436(2) 0.20985(19) 0.97301(10) 0.0186(7) Uani 1 1 d . . .
H1 H 0.4376 0.2661 0.9627 0.022 Uiso 1 1 calc R . .
Cl1 Cl 0.22633(6) 0.36860(5) 0.88942(3) 0.02446(19) Uani 1 1 d . . .
P1 P 0.34981(6) 0.20549(5) 0.87347(3) 0.01857(19) Uani 1 1 d . . .
C2 C 0.4730(3) 0.2126(2) 1.02138(11) 0.0277(8) Uani 1 1 d . . .
H2A H 0.4773 0.1582 1.0327 0.042 Uiso 1 1 calc R . .
H2B H 0.4208 0.2423 1.0361 0.042 Uiso 1 1 calc R . .
H2C H 0.5396 0.2389 1.0262 0.042 Uiso 1 1 calc R . .
Cl2 Cl 0.43656(7) 0.47011(5) 0.90297(3) 0.0328(2) Uani 1 1 d . . .
P2 P 0.57394(6) 0.31313(5) 0.90471(3) 0.01832(19) Uani 1 1 d . . .
C12 C 0.2913(2) 0.1660(2) 0.92139(10) 0.0213(7) Uani 1 1 d . . .
C11 C 0.3403(2) 0.16972(19) 0.96279(10) 0.0183(7) Uani 1 1 d . . .
C13 C 0.1941(3) 0.1325(2) 0.91653(12) 0.0253(8) Uani 1 1 d . . .
H13 H 0.1596 0.1323 0.8890 0.030 Uiso 1 1 calc R . .
C14 C 0.1457(3) 0.0990(2) 0.95070(13) 0.0296(9) Uani 1 1 d . . .
H14 H 0.0799 0.0752 0.9463 0.036 Uiso 1 1 calc R . .
C15 C 0.1935(3) 0.1008(2) 0.99046(12) 0.0287(9) Uani 1 1 d . . .
H15 H 0.1619 0.0776 1.0141 0.034 Uiso 1 1 calc R . .
C16 C 0.2885(3) 0.1367(2) 0.99630(12) 0.0248(8) Uani 1 1 d . . .
H16 H 0.3199 0.1390 1.0244 0.030 Uiso 1 1 calc R . .
C21 C 0.5330(2) 0.1720(2) 0.95103(10) 0.0202(7) Uani 1 1 d . . .
C22 C 0.6007(2) 0.2127(2) 0.92514(10) 0.0198(7) Uani 1 1 d . . .
C23 C 0.6866(3) 0.1721(2) 0.91099(11) 0.0279(8) Uani 1 1 d . . .
H23 H 0.7344 0.2000 0.8948 0.033 Uiso 1 1 calc R . .
C24 C 0.7032(3) 0.0922(2) 0.92015(12) 0.0351(10) Uani 1 1 d . . .
H24 H 0.7617 0.0657 0.9103 0.042 Uiso 1 1 calc R . .
C25 C 0.6343(3) 0.0518(2) 0.94356(12) 0.0377(10) Uani 1 1 d . . .
H25 H 0.6434 -0.0035 0.9489 0.045 Uiso 1 1 calc R . .
C26 C 0.5517(3) 0.0911(2) 0.95948(12) 0.0309(9) Uani 1 1 d . . .
H26 H 0.5063 0.0626 0.9766 0.037 Uiso 1 1 calc R . .
C31 C 0.4364(3) 0.1245(2) 0.85593(11) 0.0272(8) Uani 1 1 d . . .
H31 H 0.5055 0.1356 0.8701 0.033 Uiso 1 1 calc R . .
C32 C 0.2437(3) 0.2123(2) 0.83131(11) 0.0310(9) Uani 1 1 d . . .
H32 H 0.1853 0.2376 0.8456 0.037 Uiso 1 1 calc R . .
C33 C 0.4059(3) 0.0416(2) 0.87072(15) 0.0421(10) Uani 1 1 d . . .
H33A H 0.3414 0.0257 0.8555 0.063 Uiso 1 1 calc R . .
H33B H 0.3969 0.0424 0.9016 0.063 Uiso 1 1 calc R . .
H33C H 0.4598 0.0035 0.8645 0.063 Uiso 1 1 calc R . .
C34 C 0.4513(3) 0.1229(3) 0.80729(12) 0.0410(11) Uani 1 1 d . . .
H34A H 0.3907 0.0994 0.7923 0.061 Uiso 1 1 calc R . .
H34B H 0.5119 0.0910 0.8017 0.061 Uiso 1 1 calc R . .
H34C H 0.4609 0.1773 0.7970 0.061 Uiso 1 1 calc R . .
C35 C 0.2710(3) 0.2704(3) 0.79609(13) 0.0476(12) Uani 1 1 d . . .
H35A H 0.3250 0.2473 0.7794 0.071 Uiso 1 1 calc R . .
H35B H 0.2954 0.3205 0.8091 0.071 Uiso 1 1 calc R . .
H35C H 0.2101 0.2807 0.7772 0.071 Uiso 1 1 calc R . .
C36 C 0.1992(3) 0.1350(3) 0.81069(14) 0.0469(12) Uani 1 1 d . . .
H36A H 0.1284 0.1444 0.7999 0.070 Uiso 1 1 calc R . .
H36B H 0.2004 0.0926 0.8322 0.070 Uiso 1 1 calc R . .
H36C H 0.2407 0.1191 0.7869 0.070 Uiso 1 1 calc R . .
C41 C 0.6389(3) 0.3820(2) 0.94404(12) 0.0280(8) Uani 1 1 d . . .
H41 H 0.6333 0.4365 0.9312 0.034 Uiso 1 1 calc R . .
C42 C 0.6503(3) 0.3286(2) 0.85717(12) 0.0296(8) Uani 1 1 d . . .
H42 H 0.7229 0.3135 0.8652 0.036 Uiso 1 1 calc R . .
C43 C 0.5898(3) 0.3863(2) 0.98697(13) 0.0358(10) Uani 1 1 d . . .
H43A H 0.5156 0.3939 0.9822 0.054 Uiso 1 1 calc R . .
H43B H 0.6190 0.4310 1.0036 0.054 Uiso 1 1 calc R . .
H43C H 0.6031 0.3366 1.0028 0.054 Uiso 1 1 calc R . .
C44 C 0.7534(3) 0.3639(3) 0.95072(16) 0.0526(13) Uani 1 1 d . . .
H44A H 0.7854 0.3663 0.9231 0.079 Uiso 1 1 calc R . .
H44B H 0.7626 0.3105 0.9630 0.079 Uiso 1 1 calc R . .
H44C H 0.7856 0.4032 0.9703 0.079 Uiso 1 1 calc R . .
C45 C 0.6133(3) 0.2771(3) 0.81971(13) 0.0385(10) Uani 1 1 d . . .
H45A H 0.5437 0.2933 0.8099 0.058 Uiso 1 1 calc R . .
H45B H 0.6127 0.2212 0.8287 0.058 Uiso 1 1 calc R . .
H45C H 0.6594 0.2835 0.7963 0.058 Uiso 1 1 calc R . .
C46 C 0.6492(3) 0.4162(3) 0.84395(15) 0.0447(11) Uani 1 1 d . . .
H46A H 0.6847 0.4224 0.8174 0.067 Uiso 1 1 calc R . .
H46B H 0.6840 0.4481 0.8666 0.067 Uiso 1 1 calc R . .
H46C H 0.5781 0.4344 0.8394 0.067 Uiso 1 1 calc R . .

loop_
_atom_site_aniso_label
_atom_site_aniso_U_11
_atom_site_aniso_U_22
_atom_site_aniso_U_33
_atom_site_aniso_U_23
_atom_site_aniso_U_13
_atom_site_aniso_U_12
Pd 0.01567(12) 0.01488(14) 0.01761(13) 0.00226(11) 0.00186(9) 0.00277(10)
C1 0.0270(18) 0.0130(17) 0.0159(17) -0.0017(13) 0.0024(13) 0.0041(13)
Cl1 0.0175(4) 0.0299(5) 0.0260(4) 0.0048(4) 0.0022(3) 0.0076(3)
P1 0.0197(4) 0.0217(5) 0.0142(4) -0.0034(4) -0.0001(3) -0.0011(3)
C2 0.038(2) 0.025(2) 0.0199(18) 0.0002(15) -0.0021(15) 0.0108(16)
Cl2 0.0303(5) 0.0142(4) 0.0546(6) 0.0013(4) 0.0082(4) 0.0024(3)
P2 0.0145(4) 0.0176(5) 0.0230(5) -0.0019(3) 0.0026(3) -0.0001(3)
C12 0.0266(17) 0.0147(17) 0.0233(17) -0.0004(15) 0.0066(14) -0.0004(14)
C11 0.0268(17) 0.0077(16) 0.0206(17) 0.0017(14) 0.0042(13) 0.0068(14)
C13 0.0266(19) 0.0198(19) 0.030(2) -0.0093(15) 0.0050(15) -0.0013(15)
C14 0.032(2) 0.0168(19) 0.041(2) -0.0073(16) 0.0157(18) -0.0044(15)
C15 0.037(2) 0.0169(19) 0.034(2) 0.0023(16) 0.0181(17) 0.0047(15)
C16 0.0315(19) 0.0167(18) 0.0266(19) 0.0055(15) 0.0053(15) 0.0069(15)
C21 0.0234(17) 0.0202(18) 0.0163(16) -0.0012(14) -0.0045(13) 0.0075(14)
C22 0.0177(16) 0.0224(19) 0.0185(17) -0.0042(14) -0.0053(13) 0.0041(14)
C23 0.0276(18) 0.036(2) 0.0200(18) -0.0032(16) -0.0029(14) 0.0099(17)
C24 0.041(2) 0.041(3) 0.023(2) -0.0052(17) -0.0014(17) 0.0274(19)
C25 0.060(3) 0.026(2) 0.027(2) -0.0012(17) -0.0025(19) 0.0245(19)
C26 0.045(2) 0.024(2) 0.0227(19) 0.0046(16) 0.0004(17) 0.0094(17)
C31 0.0270(19) 0.027(2) 0.028(2) -0.0134(16) 0.0012(15) 0.0003(15)
C32 0.0252(19) 0.047(3) 0.0201(19) -0.0084(17) -0.0036(15) 0.0007(17)
C33 0.050(3) 0.023(2) 0.055(3) -0.016(2) 0.011(2) -0.0005(18)
C34 0.038(2) 0.058(3) 0.027(2) -0.022(2) 0.0052(17) -0.003(2)
C35 0.051(3) 0.070(3) 0.021(2) 0.006(2) -0.0038(18) 0.011(2)
C36 0.038(2) 0.068(3) 0.033(2) -0.026(2) -0.0050(18) -0.002(2)
C41 0.0199(18) 0.024(2) 0.040(2) -0.0087(17) 0.0023(15) -0.0051(15)
C42 0.0240(18) 0.034(2) 0.032(2) 0.0005(17) 0.0098(15) -0.0003(16)
C43 0.036(2) 0.034(2) 0.038(2) -0.0156(18) 0.0046(18) -0.0092(17)
C44 0.022(2) 0.070(3) 0.065(3) -0.030(3) -0.004(2) -0.004(2)
C45 0.041(2) 0.045(3) 0.031(2) 0.0004(19) 0.0104(18) -0.0046(19)
C46 0.046(3) 0.039(3) 0.052(3) 0.007(2) 0.026(2) -0.010(2)

_geom_special_details            
; 
 All esds (except the esd in the dihedral angle between two l.s. planes) 
 are estimated using the full covariance matrix.  The cell esds are taken 
 into account individually in the estimation of esds in distances, angles 
 and torsion angles; correlations between esds in cell parameters are only 
 used when they are defined by crystal symmetry.  An approximate (isotropic) 
 treatment of cell esds is used for estimating esds involving l.s. planes. 
;

loop_
_geom_bond_atom_site_label_1
_geom_bond_atom_site_label_2
_geom_bond_distance
_geom_bond_site_symmetry_2
_geom_bond_publ_flag
Pd P2 2.2754(9) . ?
Pd P1 2.3348(9) . ?
Pd Cl2 2.3452(9) . ?
Pd Cl1 2.3771(8) . ?
C1 C11 1.526(5) . ?
C1 C21 1.527(4) . ?
C1 C2 1.540(5) . ?
C1 H1 1.0000 . ?
P1 C12 1.843(3) . ?
P1 C32 1.862(4) . ?
P1 C31 1.871(3) . ?
C2 H2A 0.9800 . ?
C2 H2B 0.9800 . ?
C2 H2C 0.9800 . ?
P2 C22 1.831(3) . ?
P2 C42 1.854(3) . ?
P2 C41 1.858(4) . ?
C12 C13 1.390(5) . ?
C12 C11 1.412(5) . ?
C11 C16 1.393(5) . ?
C13 C14 1.390(5) . ?
C13 H13 0.9500 . ?
C14 C15 1.360(6) . ?
C14 H14 0.9500 . ?
C15 C16 1.382(5) . ?
C15 H15 0.9500 . ?
C16 H16 0.9500 . ?
C21 C26 1.403(5) . ?
C21 C22 1.409(5) . ?
C22 C23 1.404(5) . ?
C23 C24 1.389(5) . ?
C23 H23 0.9500 . ?
C24 C25 1.371(6) . ?
C24 H24 0.9500 . ?
C25 C26 1.381(5) . ?
C25 H25 0.9500 . ?
C26 H26 0.9500 . ?
C31 C33 1.528(5) . ?
C31 C34 1.544(5) . ?
C31 H31 1.0000 . ?
C32 C35 1.529(6) . ?
C32 C36 1.549(6) . ?
C32 H32 1.0000 . ?
C33 H33A 0.9800 . ?
C33 H33B 0.9800 . ?
C33 H33C 0.9800 . ?
C34 H34A 0.9800 . ?
C34 H34B 0.9800 . ?
C34 H34C 0.9800 . ?
C35 H35A 0.9800 . ?
C35 H35B 0.9800 . ?
C35 H35C 0.9800 . ?
C36 H36A 0.9800 . ?
C36 H36B 0.9800 . ?
C36 H36C 0.9800 . ?
C41 C43 1.521(5) . ?
C41 C44 1.529(5) . ?
C41 H41 1.0000 . ?
C42 C45 1.513(5) . ?
C42 C46 1.530(6) . ?
C42 H42 1.0000 . ?
C43 H43A 0.9800 . ?
C43 H43B 0.9800 . ?
C43 H43C 0.9800 . ?
C44 H44A 0.9800 . ?
C44 H44B 0.9800 . ?
C44 H44C 0.9800 . ?
C45 H45A 0.9800 . ?
C45 H45B 0.9800 . ?
C45 H45C 0.9800 . ?
C46 H46A 0.9800 . ?
C46 H46B 0.9800 . ?
C46 H46C 0.9800 . ?

loop_
_geom_angle_atom_site_label_1
_geom_angle_atom_site_label_2
_geom_angle_atom_site_label_3
_geom_angle
_geom_angle_site_symmetry_1
_geom_angle_site_symmetry_3
_geom_angle_publ_flag
P2 Pd P1 99.98(3) . . ?
P2 Pd Cl2 87.28(3) . . ?
P1 Pd Cl2 172.10(3) . . ?
P2 Pd Cl1 169.23(3) . . ?
P1 Pd Cl1 86.66(3) . . ?
Cl2 Pd Cl1 86.63(3) . . ?
C11 C1 C21 114.3(3) . . ?
C11 C1 C2 112.8(3) . . ?
C21 C1 C2 107.4(3) . . ?
C11 C1 H1 107.3 . . ?
C21 C1 H1 107.3 . . ?
C2 C1 H1 107.3 . . ?
C12 P1 C32 105.75(16) . . ?
C12 P1 C31 105.16(16) . . ?
C32 P1 C31 105.98(17) . . ?
C12 P1 Pd 106.04(11) . . ?
C32 P1 Pd 108.01(13) . . ?
C31 P1 Pd 124.55(12) . . ?
C1 C2 H2A 109.5 . . ?
C1 C2 H2B 109.5 . . ?
H2A C2 H2B 109.5 . . ?
C1 C2 H2C 109.5 . . ?
H2A C2 H2C 109.5 . . ?
H2B C2 H2C 109.5 . . ?
C22 P2 C42 107.93(16) . . ?
C22 P2 C41 105.80(17) . . ?
C42 P2 C41 101.38(17) . . ?
C22 P2 Pd 112.22(11) . . ?
C42 P2 Pd 113.04(12) . . ?
C41 P2 Pd 115.60(11) . . ?
C13 C12 C11 118.8(3) . . ?
C13 C12 P1 118.4(3) . . ?
C11 C12 P1 122.8(2) . . ?
C16 C11 C12 117.2(3) . . ?
C16 C11 C1 118.6(3) . . ?
C12 C11 C1 124.1(3) . . ?
C14 C13 C12 122.1(4) . . ?
C14 C13 H13 118.9 . . ?
C12 C13 H13 118.9 . . ?
C15 C14 C13 119.2(3) . . ?
C15 C14 H14 120.4 . . ?
C13 C14 H14 120.4 . . ?
C14 C15 C16 119.6(3) . . ?
C14 C15 H15 120.2 . . ?
C16 C15 H15 120.2 . . ?
C15 C16 C11 123.0(3) . . ?
C15 C16 H16 118.5 . . ?
C11 C16 H16 118.5 . . ?
C26 C21 C22 118.1(3) . . ?
C26 C21 C1 116.6(3) . . ?
C22 C21 C1 125.2(3) . . ?
C23 C22 C21 118.8(3) . . ?
C23 C22 P2 118.6(3) . . ?
C21 C22 P2 122.3(2) . . ?
C24 C23 C22 121.6(4) . . ?
C24 C23 H23 119.2 . . ?
C22 C23 H23 119.2 . . ?
C25 C24 C23 119.3(3) . . ?
C25 C24 H24 120.4 . . ?
C23 C24 H24 120.4 . . ?
C24 C25 C26 120.3(4) . . ?
C24 C25 H25 119.8 . . ?
C26 C25 H25 119.8 . . ?
C25 C26 C21 121.8(4) . . ?
C25 C26 H26 119.1 . . ?
C21 C26 H26 119.1 . . ?
C33 C31 C34 109.4(3) . . ?
C33 C31 P1 113.7(3) . . ?
C34 C31 P1 114.4(3) . . ?
C33 C31 H31 106.2 . . ?
C34 C31 H31 106.2 . . ?
P1 C31 H31 106.2 . . ?
C35 C32 C36 109.5(3) . . ?
C35 C32 P1 110.8(3) . . ?
C36 C32 P1 119.3(3) . . ?
C35 C32 H32 105.4 . . ?
C36 C32 H32 105.4 . . ?
P1 C32 H32 105.4 . . ?
C31 C33 H33A 109.5 . . ?
C31 C33 H33B 109.5 . . ?
H33A C33 H33B 109.5 . . ?
C31 C33 H33C 109.5 . . ?
H33A C33 H33C 109.5 . . ?
H33B C33 H33C 109.5 . . ?
C31 C34 H34A 109.5 . . ?
C31 C34 H34B 109.5 . . ?
H34A C34 H34B 109.5 . . ?
C31 C34 H34C 109.5 . . ?
H34A C34 H34C 109.5 . . ?
H34B C34 H34C 109.5 . . ?
C32 C35 H35A 109.5 . . ?
C32 C35 H35B 109.5 . . ?
H35A C35 H35B 109.5 . . ?
C32 C35 H35C 109.5 . . ?
H35A C35 H35C 109.5 . . ?
H35B C35 H35C 109.5 . . ?
C32 C36 H36A 109.5 . . ?
C32 C36 H36B 109.5 . . ?
H36A C36 H36B 109.5 . . ?
C32 C36 H36C 109.5 . . ?
H36A C36 H36C 109.5 . . ?
H36B C36 H36C 109.5 . . ?
C43 C41 C44 110.2(3) . . ?
C43 C41 P2 114.5(2) . . ?
C44 C41 P2 111.9(3) . . ?
C43 C41 H41 106.6 . . ?
C44 C41 H41 106.6 . . ?
P2 C41 H41 106.6 . . ?
C45 C42 C46 110.1(3) . . ?
C45 C42 P2 112.2(3) . . ?
C46 C42 P2 110.7(3) . . ?
C45 C42 H42 107.9 . . ?
C46 C42 H42 107.9 . . ?
P2 C42 H42 107.9 . . ?
C41 C43 H43A 109.5 . . ?
C41 C43 H43B 109.5 . . ?
H43A C43 H43B 109.5 . . ?
C41 C43 H43C 109.5 . . ?
H43A C43 H43C 109.5 . . ?
H43B C43 H43C 109.5 . . ?
C41 C44 H44A 109.5 . . ?
C41 C44 H44B 109.5 . . ?
H44A C44 H44B 109.5 . . ?
C41 C44 H44C 109.5 . . ?
H44A C44 H44C 109.5 . . ?
H44B C44 H44C 109.5 . . ?
C42 C45 H45A 109.5 . . ?
C42 C45 H45B 109.5 . . ?
H45A C45 H45B 109.5 . . ?
C42 C45 H45C 109.5 . . ?
H45A C45 H45C 109.5 . . ?
H45B C45 H45C 109.5 . . ?
C42 C46 H46A 109.5 . . ?
C42 C46 H46B 109.5 . . ?
H46A C46 H46B 109.5 . . ?
C42 C46 H46C 109.5 . . ?
H46A C46 H46C 109.5 . . ?
H46B C46 H46C 109.5 . . ?

_diffrn_measured_fraction_theta_max 0.994
_diffrn_reflns_theta_full        25.00
_diffrn_measured_fraction_theta_full 0.994
_refine_diff_density_max         0.596
_refine_diff_density_min         -0.503
_refine_diff_density_rms         0.077
_iucr_refine_instructions_details 
;
TITL cc251 in C2/c
CELL 0.71073  13.05686  16.80804  31.26100  90.0000  93.2094  90.0000
ZERR    8.00   0.00141   0.00141   0.00290   0.0000   0.0020   0.0000
LATT  7
SYMM -X, Y, 0.5-Z
SFAC C H P CL PD
UNIT 208 320 16 16 8
Acta 50
Size 0.11 0.09 0.08
LIST 6 ! automatically inserted. Change 6 to 4 for CHECKCIF!!
TEMP -153.000
Omit 0 50
 
L.S. 5 0  100
BOND $H
FMAP 2
PLAN 20
 
WGHT      0.0209     2.8935 
FVAR       0.52388
PD   5    0.403208    0.334601    0.890946    11.00000    0.01567    0.01488 =
         0.01761    0.00226    0.00186    0.00277
C1    1    0.443622    0.209848    0.973014    11.00000    0.02698    0.01297 =
         0.01586   -0.00174    0.00241    0.00407
AFIX  13
H1    2    0.437619    0.266088    0.962742    11.00000   -1.20000
AFIX   0
CL1   4    0.226325    0.368597    0.889425    11.00000    0.01753    0.02993 =
         0.02602    0.00480    0.00218    0.00763
P1    3    0.349812    0.205490    0.873473    11.00000    0.01972    0.02169 =
         0.01418   -0.00343   -0.00012   -0.00107
C2    1    0.472987    0.212573    1.021383    11.00000    0.03791    0.02499 =
         0.01988    0.00018   -0.00214    0.01082
AFIX 137
H2A   2    0.477280    0.158240    1.032714    11.00000   -1.50000
H2B   2    0.420758    0.242313    1.036057    11.00000   -1.50000
H2C   2    0.539614    0.238901    1.026164    11.00000   -1.50000
AFIX   0
CL2   4    0.436564    0.470108    0.902971    11.00000    0.03032    0.01417 =
         0.05461    0.00130    0.00819    0.00244
P2    3    0.573942    0.313129    0.904712    11.00000    0.01450    0.01762 =
         0.02302   -0.00190    0.00262   -0.00007
C12   1    0.291291    0.166044    0.921387    11.00000    0.02661    0.01470 =
         0.02328   -0.00040    0.00656   -0.00043
C11   1    0.340263    0.169719    0.962787    11.00000    0.02677    0.00773 =
         0.02065    0.00169    0.00422    0.00680
C13   1    0.194059    0.132456    0.916527    11.00000    0.02665    0.01984 =
         0.02976   -0.00930    0.00505   -0.00134
AFIX  43
H13   2    0.159566    0.132329    0.888951    11.00000   -1.20000
AFIX   0
C14   1    0.145659    0.099047    0.950704    11.00000    0.03227    0.01677 =
         0.04140   -0.00730    0.01573   -0.00440
AFIX  43
H14   2    0.079912    0.075243    0.946342    11.00000   -1.20000
AFIX   0
C15   1    0.193526    0.100836    0.990459    11.00000    0.03685    0.01686 =
         0.03412    0.00233    0.01806    0.00466
AFIX  43
H15   2    0.161882    0.077563    1.014066    11.00000   -1.20000
AFIX   0
C16   1    0.288474    0.136718    0.996296    11.00000    0.03150    0.01672 =
         0.02660    0.00547    0.00525    0.00687
AFIX  43
H16   2    0.319874    0.138994    1.024427    11.00000   -1.20000
AFIX   0
C21   1    0.533048    0.171954    0.951029    11.00000    0.02343    0.02024 =
         0.01630   -0.00122   -0.00453    0.00749
C22   1    0.600745    0.212711    0.925143    11.00000    0.01768    0.02244 =
         0.01850   -0.00423   -0.00528    0.00412
C23   1    0.686584    0.172135    0.910991    11.00000    0.02756    0.03558 =
         0.02004   -0.00322   -0.00286    0.00995
AFIX  43
H23   2    0.734398    0.200050    0.894769    11.00000   -1.20000
AFIX   0
C24   1    0.703223    0.092150    0.920152    11.00000    0.04050    0.04131 =
         0.02306   -0.00521   -0.00140    0.02744
AFIX  43
H24   2    0.761733    0.065700    0.910299    11.00000   -1.20000
AFIX   0
C25   1    0.634299    0.051797    0.943563    11.00000    0.06002    0.02587 =
         0.02670   -0.00121   -0.00246    0.02450
AFIX  43
H25   2    0.643389   -0.003479    0.948860    11.00000   -1.20000
AFIX   0
C26   1    0.551729    0.091107    0.959482    11.00000    0.04544    0.02432 =
         0.02271    0.00460    0.00042    0.00940
AFIX  43
H26   2    0.506346    0.062646    0.976619    11.00000   -1.20000
AFIX   0
C31   1    0.436430    0.124524    0.855925    11.00000    0.02704    0.02685 =
         0.02766   -0.01340    0.00123    0.00031
AFIX  13
H31   2    0.505508    0.135594    0.870112    11.00000   -1.20000
AFIX   0
C32   1    0.243680    0.212301    0.831313    11.00000    0.02520    0.04725 =
         0.02009   -0.00844   -0.00360    0.00067
AFIX  13
H32   2    0.185294    0.237571    0.845627    11.00000   -1.20000
AFIX   0
C33   1    0.405893    0.041614    0.870719    11.00000    0.04957    0.02293 =
         0.05461   -0.01554    0.01133   -0.00055
AFIX 137
H33A  2    0.341401    0.025749    0.855547    11.00000   -1.50000
H33B  2    0.396852    0.042437    0.901626    11.00000   -1.50000
H33C  2    0.459842    0.003488    0.864470    11.00000   -1.50000
AFIX   0
C34   1    0.451346    0.122932    0.807290    11.00000    0.03835    0.05754 =
         0.02746   -0.02216    0.00522   -0.00265
AFIX 137
H34A  2    0.390667    0.099446    0.792343    11.00000   -1.50000
H34B  2    0.511944    0.090999    0.801681    11.00000   -1.50000
H34C  2    0.460895    0.177341    0.796973    11.00000   -1.50000
AFIX   0
C35   1    0.270987    0.270424    0.796093    11.00000    0.05136    0.07005 =
         0.02083    0.00572   -0.00383    0.01111
AFIX 137
H35A  2    0.325036    0.247345    0.779448    11.00000   -1.50000
H35B  2    0.295371    0.320492    0.809101    11.00000   -1.50000
H35C  2    0.210056    0.280690    0.777157    11.00000   -1.50000
AFIX   0
C36   1    0.199218    0.135011    0.810686    11.00000    0.03829    0.06834 =
         0.03336   -0.02619   -0.00501   -0.00212
AFIX 137
H36A  2    0.128363    0.144405    0.799853    11.00000   -1.50000
H36B  2    0.200447    0.092576    0.832207    11.00000   -1.50000
H36C  2    0.240708    0.119146    0.786945    11.00000   -1.50000
AFIX   0
C41   1    0.638857    0.381998    0.944036    11.00000    0.01993    0.02394 =
         0.04025   -0.00866    0.00233   -0.00512
AFIX  13
H41   2    0.633326    0.436456    0.931233    11.00000   -1.20000
AFIX   0
C42   1    0.650303    0.328572    0.857172    11.00000    0.02399    0.03395 =
         0.03185    0.00049    0.00980   -0.00031
AFIX  13
H42   2    0.722910    0.313463    0.865235    11.00000   -1.20000
AFIX   0
C43   1    0.589768    0.386271    0.986975    11.00000    0.03588    0.03423 =
         0.03764   -0.01562    0.00456   -0.00924
AFIX 137
H43A  2    0.515592    0.393868    0.982198    11.00000   -1.50000
H43B  2    0.619027    0.431049    1.003604    11.00000   -1.50000
H43C  2    0.603060    0.336649    1.002784    11.00000   -1.50000
AFIX   0
C44   1    0.753373    0.363866    0.950725    11.00000    0.02169    0.07003 =
         0.06541   -0.03037   -0.00416   -0.00431
AFIX 137
H44A  2    0.785380    0.366291    0.923138    11.00000   -1.50000
H44B  2    0.762565    0.310511    0.962986    11.00000   -1.50000
H44C  2    0.785582    0.403172    0.970338    11.00000   -1.50000
AFIX   0
C45   1    0.613258    0.277100    0.819710    11.00000    0.04068    0.04483 =
         0.03089    0.00044    0.01040   -0.00457
AFIX 137
H45A  2    0.543730    0.293265    0.809927    11.00000   -1.50000
H45B  2    0.612700    0.221242    0.828683    11.00000   -1.50000
H45C  2    0.659356    0.283462    0.796262    11.00000   -1.50000
AFIX   0
C46   1    0.649176    0.416235    0.843947    11.00000    0.04646    0.03863 =
         0.05150    0.00710    0.02612   -0.00992
AFIX 137
H46A  2    0.684715    0.422411    0.817354    11.00000   -1.50000
H46B  2    0.684027    0.448080    0.866634    11.00000   -1.50000
H46C  2    0.578065    0.434358    0.839384    11.00000   -1.50000
HKLF 4
 
REM  cc251 in C2/c
REM R1 =  0.0372 for   5140 Fo > 4sig(Fo)  and  0.0457 for all   6002 data
REM    289 parameters refined using      0 restraints
 
END  
     
WGHT      0.0209     2.8935 
REM Highest difference peak  0.596,  deepest hole -0.503,  1-sigma level  0.077
Q1    1   0.3993  0.3333  0.8590  11.00000  0.05    0.60
Q2    1   0.4810  0.3221  0.8744  11.00000  0.05    0.45
Q3    1   0.4071  0.3332  0.9227  11.00000  0.05    0.40
Q4    1   0.2152  0.1027  0.6899  11.00000  0.05    0.36
Q5    1   0.3785  0.4632  0.7735  11.00000  0.05    0.36
Q6    1   0.1030  0.3608  0.7007  11.00000  0.05    0.36
Q7    1   0.3562  0.2598  0.8761  11.00000  0.05    0.34
Q8    1   0.5073  0.3238  0.9147  11.00000  0.05    0.33
Q9    1   0.2748  0.4097  0.8812  11.00000  0.05    0.33
Q10   1   0.3150  0.1889  0.9006  11.00000  0.05    0.32
Q11   1   0.5841  0.3075  0.8691  11.00000  0.05    0.31
Q12   1   0.6148  0.3418  0.9337  11.00000  0.05    0.30
Q13   1   0.9457  0.2219  0.8678  11.00000  0.05    0.30
Q14   1   0.1634  0.0187  0.7196  11.00000  0.05    0.30
Q15   1   0.4025  0.0868  0.8622  11.00000  0.05    0.30
Q16   1   0.2227  0.4507  0.8014  11.00000  0.05    0.30
Q17   1   0.5000  0.0777  0.7500  10.50000  0.05    0.29
Q18   1   0.6513  0.1966  0.9271  11.00000  0.05    0.29
Q19   1   0.6743 -0.0104  0.7809  11.00000  0.05    0.28
Q20   1   0.3704 -0.0180  0.7508  11.00000  0.05    0.28

;
# SQUEEZE RESULTS 
# Note: Data are Listed for all Voids in the P1 Unit Cell
# i.e. Centre of Gravity, Solvent Accessible Volume,
# Recovered number of Electrons in the Void and
# Details about the Squeezed Material
loop_
_platon_squeeze_void_nr
_platon_squeeze_void_average_x
_platon_squeeze_void_average_y
_platon_squeeze_void_average_z
_platon_squeeze_void_volume
_platon_squeeze_void_count_electrons
_platon_squeeze_void_content
1 0.038 0.690 0.250 1006 354 ' '
2 0.076 0.233 0.750 1006 354 ' '
_platon_squeeze_details          
'A disordered molecule of chloroform and one of dichloromethane was sqeezed using PLATON'
####################################################################### 
# 
# This file contains crystal structure data downloaded from the 
# Cambridge Structural Database (CSD) hosted by the Cambridge 
# Crystallographic Data Centre (CCDC).
# 
# Full information about CCDC data access policies and citation 
# guidelines are available at http://www.ccdc.cam.ac.uk/access/V1 
# 
# Audit and citation data items may have been added by the CCDC. 
# Please retain this information to preserve the provenance of 
# this file and to allow appropriate attribution of the data. 
# 
#######################################################################

data_cc254
_database_code_depnum_ccdc_archive 'CCDC 1058175'
_audit_update_record             
;
2015-04-06 deposited with the CCDC.
2015-05-28 downloaded from the CCDC.
;

_audit_creation_method           SHELXL-97
_chemical_name_systematic        
; 
 ? 
;
_chemical_name_common            ?
_chemical_melting_point          ?
_chemical_formula_moiety         ?
_chemical_formula_sum            'C26 H39 Cl P2 Pd'
_chemical_formula_weight         555.36

loop_
_atom_type_symbol
_atom_type_description
_atom_type_scat_dispersion_real
_atom_type_scat_dispersion_imag
_atom_type_scat_source
C C 0.0033 0.0016 'International Tables Vol C Tables 4.2.6.8 and 6.1.1.4'
H H 0.0000 0.0000 'International Tables Vol C Tables 4.2.6.8 and 6.1.1.4'
P P 0.1023 0.0942 'International Tables Vol C Tables 4.2.6.8 and 6.1.1.4'
Cl Cl 0.1484 0.1585 'International Tables Vol C Tables 4.2.6.8 and 6.1.1.4'
Pd Pd -0.9988 1.0072 'International Tables Vol C Tables 4.2.6.8 and 6.1.1.4'

_symmetry_cell_setting           monoclinic
_symmetry_space_group_name_H-M   P2(1)/c

loop_
_symmetry_equiv_pos_as_xyz
'x, y, z'
'-x, y+1/2, -z+1/2'
'-x, -y, -z'
'x, -y-1/2, z-1/2'

_cell_length_a                   11.2685(8)
_cell_length_b                   20.7303(14)
_cell_length_c                   23.1605(16)
_cell_angle_alpha                90.00
_cell_angle_beta                 99.2340(13)
_cell_angle_gamma                90.00
_cell_volume                     5340.2(6)
_cell_formula_units_Z            8
_cell_measurement_temperature    120(2)
_cell_measurement_reflns_used    ?
_cell_measurement_theta_min      ?
_cell_measurement_theta_max      ?

_exptl_crystal_description       block
_exptl_crystal_colour            ?
_exptl_crystal_size_max          0.10
_exptl_crystal_size_mid          0.09
_exptl_crystal_size_min          0.08
_exptl_crystal_density_meas      ?
_exptl_crystal_density_diffrn    1.382
_exptl_crystal_density_method    'not measured'
_exptl_crystal_F_000             2304
_exptl_absorpt_coefficient_mu    0.926
_exptl_absorpt_correction_type   multi-scan
_exptl_absorpt_correction_T_min  0.7137
_exptl_absorpt_correction_T_max  0.7454
_exptl_absorpt_process_details   
'Bruker AXS area detector scaling and absorption correction'

_exptl_special_details           
; 
 ? 
;

_diffrn_ambient_temperature      120(2)
_diffrn_radiation_wavelength     0.71073
_diffrn_radiation_type           MoK\a
_diffrn_radiation_source         'fine-focus sealed tube'
_diffrn_radiation_monochromator  graphite
_diffrn_measurement_device_type  ?
_diffrn_measurement_method       ?
_diffrn_detector_area_resol_mean ?
_diffrn_standards_number         ?
_diffrn_standards_interval_count ?
_diffrn_standards_interval_time  ?
_diffrn_standards_decay_%        ?
_diffrn_reflns_number            62725
_diffrn_reflns_av_R_equivalents  0.0607
_diffrn_reflns_av_sigmaI/netI    0.0391
_diffrn_reflns_limit_h_min       -13
_diffrn_reflns_limit_h_max       13
_diffrn_reflns_limit_k_min       -24
_diffrn_reflns_limit_k_max       24
_diffrn_reflns_limit_l_min       -27
_diffrn_reflns_limit_l_max       27
_diffrn_reflns_theta_min         1.33
_diffrn_reflns_theta_max         25.00
_reflns_number_total             9411
_reflns_number_gt                7826
_reflns_threshold_expression     >2sigma(I)

_computing_data_collection       ?
_computing_cell_refinement       ?
_computing_data_reduction        ?
_computing_structure_solution    'SHELXS-97 (Sheldrick, 1990)'
_computing_structure_refinement  'SHELXL-97 (Sheldrick, 1997)'
_computing_molecular_graphics    ?
_computing_publication_material  ?

_refine_special_details          
; 
 Refinement of F^2^ against ALL reflections.  The weighted R-factor wR and 
 goodness of fit S are based on F^2^, conventional R-factors R are based 
 on F, with F set to zero for negative F^2^. The threshold expression of 
 F^2^ > 2sigma(F^2^) is used only for calculating R-factors(gt) etc. and is 
 not relevant to the choice of reflections for refinement.  R-factors based 
 on F^2^ are statistically about twice as large as those based on F, and R- 
 factors based on ALL data will be even larger. 
;

_refine_ls_structure_factor_coef Fsqd
_refine_ls_matrix_type           full
_refine_ls_weighting_scheme      calc
_refine_ls_weighting_details     
'calc w=1/[\s^2^(Fo^2^)+(0.0230P)^2^+12.8625P] where P=(Fo^2^+2Fc^2^)/3'
_atom_sites_solution_primary     direct
_atom_sites_solution_secondary   difmap
_atom_sites_solution_hydrogens   geom
_refine_ls_hydrogen_treatment    constr
_refine_ls_extinction_method     none
_refine_ls_extinction_coef       ?
_refine_ls_number_reflns         9411
_refine_ls_number_parameters     569
_refine_ls_number_restraints     0
_refine_ls_R_factor_all          0.0557
_refine_ls_R_factor_gt           0.0419
_refine_ls_wR_factor_ref         0.0867
_refine_ls_wR_factor_gt          0.0827
_refine_ls_goodness_of_fit_ref   1.108
_refine_ls_restrained_S_all      1.108
_refine_ls_shift/su_max          0.004
_refine_ls_shift/su_mean         0.000

loop_
_atom_site_label
_atom_site_type_symbol
_atom_site_fract_x
_atom_site_fract_y
_atom_site_fract_z
_atom_site_U_iso_or_equiv
_atom_site_adp_type
_atom_site_occupancy
_atom_site_symmetry_multiplicity
_atom_site_calc_flag
_atom_site_refinement_flags
_atom_site_disorder_assembly
_atom_site_disorder_group
C12 C 0.5034(4) 0.2251(2) 0.47734(19) 0.0298(10) Uani 1 1 d . A 1
C22 C 0.6189(4) 0.1951(2) 0.4586(2) 0.0333(11) Uani 1 1 d . A 1
H22A H 0.6031 0.1501 0.4468 0.050 Uiso 1 1 calc R A 1
H22B H 0.6852 0.1968 0.4915 0.050 Uiso 1 1 calc R A 1
H22C H 0.6406 0.2196 0.4256 0.050 Uiso 1 1 calc R A 1
Pd3 Pd 0.439(2) 0.1817(7) 0.5558(4) 0.030(2) Uani 0.131(12) 1 d P A 2
Cl2 Cl 0.45948(9) 0.09518(5) 0.62723(5) 0.0274(2) Uani 1 1 d . . .
Pd2 Pd 0.4786(2) 0.16822(9) 0.54898(5) 0.0155(4) Uani 0.869(12) 1 d P A .
P22 P 0.30408(10) 0.13795(5) 0.49142(5) 0.0252(2) Uani 1 1 d . . .
P21 P 0.62632(10) 0.23339(5) 0.60021(5) 0.0223(2) Uani 1 1 d . . .
Pd1 Pd 0.08191(3) 0.511401(14) 0.308263(14) 0.01813(9) Uani 1 1 d . . .
Cl1 Cl 0.09327(10) 0.62588(5) 0.29280(5) 0.0330(3) Uani 1 1 d . . .
C11 C 0.0853(3) 0.41436(18) 0.33183(17) 0.0182(8) Uani 1 1 d . . .
P11 P 0.22457(9) 0.47953(5) 0.25065(5) 0.0191(2) Uani 1 1 d . . .
P12 P -0.09210(9) 0.51448(5) 0.34486(5) 0.0206(2) Uani 1 1 d . . .
C21 C 0.2024(3) 0.4071(2) 0.37683(18) 0.0225(9) Uani 1 1 d . . .
H21A H 0.2710 0.4222 0.3593 0.034 Uiso 1 1 calc R . .
H21B H 0.2141 0.3617 0.3879 0.034 Uiso 1 1 calc R . .
H21C H 0.1960 0.4330 0.4116 0.034 Uiso 1 1 calc R . .
C31 C 0.0956(3) 0.37538(18) 0.27703(17) 0.0179(8) Uani 1 1 d . . .
C32 C 0.1788(3) 0.39557(18) 0.24116(17) 0.0186(8) Uani 1 1 d . . .
C33 C 0.2088(3) 0.35674(19) 0.19694(17) 0.0215(9) Uani 1 1 d . . .
H33 H 0.2700 0.3698 0.1756 0.026 Uiso 1 1 calc R . .
C34 C 0.1491(4) 0.2988(2) 0.18408(19) 0.0264(10) Uani 1 1 d . . .
H34 H 0.1711 0.2711 0.1549 0.032 Uiso 1 1 calc R . .
C35 C 0.0571(4) 0.2815(2) 0.21410(19) 0.0267(10) Uani 1 1 d . . .
H35 H 0.0112 0.2438 0.2031 0.032 Uiso 1 1 calc R . .
C36 C 0.0314(3) 0.31892(19) 0.26011(18) 0.0232(9) Uani 1 1 d . . .
H36 H -0.0312 0.3059 0.2806 0.028 Uiso 1 1 calc R . .
C41 C -0.0164(3) 0.39225(19) 0.36368(17) 0.0206(9) Uani 1 1 d . . .
C43 C -0.2004(4) 0.4140(2) 0.40293(19) 0.0287(10) Uani 1 1 d . . .
H43 H -0.2622 0.4433 0.4088 0.034 Uiso 1 1 calc R . .
C42 C -0.1071(3) 0.43467(19) 0.37406(18) 0.0206(9) Uani 1 1 d . . .
C44 C -0.2029(4) 0.3516(2) 0.4228(2) 0.0326(11) Uani 1 1 d . . .
H44 H -0.2668 0.3375 0.4420 0.039 Uiso 1 1 calc R . .
C45 C -0.1115(4) 0.3094(2) 0.4147(2) 0.0305(10) Uani 1 1 d . . .
H45 H -0.1121 0.2664 0.4289 0.037 Uiso 1 1 calc R . .
C46 C -0.0195(4) 0.3295(2) 0.38596(19) 0.0274(10) Uani 1 1 d . . .
H46 H 0.0430 0.3001 0.3812 0.033 Uiso 1 1 calc R . .
C51 C 0.5321(4) 0.2951(2) 0.49934(19) 0.0289(10) Uani 1 1 d . . .
C52 C 0.6091(4) 0.3044(2) 0.55354(19) 0.0246(9) Uani 1 1 d . A .
C54 C 0.6182(4) 0.4188(2) 0.5359(2) 0.0358(11) Uani 1 1 d . A .
H54 H 0.6512 0.4601 0.5462 0.043 Uiso 1 1 calc R . .
C55 C 0.5330(4) 0.4109(2) 0.4863(2) 0.0391(12) Uani 1 1 d . . .
H55 H 0.5023 0.4478 0.4646 0.047 Uiso 1 1 calc R A .
C56 C 0.4915(4) 0.3503(2) 0.4676(2) 0.0347(11) Uani 1 1 d . A .
H56 H 0.4346 0.3462 0.4328 0.042 Uiso 1 1 calc R . .
C61 C 0.4043(4) 0.2213(2) 0.42489(19) 0.0331(11) Uani 1 1 d . . .
C62 C 0.3043(4) 0.1834(2) 0.42524(18) 0.0273(10) Uani 1 1 d . A .
C63 C 0.2183(5) 0.1761(2) 0.3751(2) 0.0413(13) Uani 1 1 d . . .
H63 H 0.1513 0.1485 0.3760 0.050 Uiso 1 1 calc R A .
C64 C 0.2295(6) 0.2080(2) 0.3247(2) 0.0526(16) Uani 1 1 d . A .
H64 H 0.1683 0.2052 0.2914 0.063 Uiso 1 1 calc R . .
C65 C 0.3308(6) 0.2443(3) 0.3228(2) 0.0476(15) Uani 1 1 d . . .
H65 H 0.3405 0.2653 0.2874 0.057 Uiso 1 1 calc R A .
C66 C 0.4180(5) 0.2510(2) 0.3708(2) 0.0415(12) Uani 1 1 d . A .
H66 H 0.4882 0.2755 0.3681 0.050 Uiso 1 1 calc R . .
C71 C -0.2309(4) 0.5222(2) 0.2908(2) 0.0315(11) Uani 1 1 d . . .
H71 H -0.3008 0.5143 0.3116 0.038 Uiso 1 1 calc R . .
C72 C -0.0998(4) 0.5764(2) 0.4014(2) 0.0357(11) Uani 1 1 d . . .
H72 H -0.0998 0.6190 0.3812 0.043 Uiso 1 1 calc R . .
C73 C -0.2332(4) 0.4705(3) 0.2438(2) 0.0446(13) Uani 1 1 d . . .
H73A H -0.3102 0.4723 0.2173 0.067 Uiso 1 1 calc R . .
H73B H -0.2234 0.4279 0.2623 0.067 Uiso 1 1 calc R . .
H73C H -0.1674 0.4782 0.2216 0.067 Uiso 1 1 calc R . .
C74 C -0.2441(5) 0.5891(3) 0.2650(3) 0.0531(15) Uani 1 1 d . . .
H74A H -0.1748 0.5987 0.2458 0.080 Uiso 1 1 calc R . .
H74B H -0.2483 0.6206 0.2961 0.080 Uiso 1 1 calc R . .
H74C H -0.3180 0.5914 0.2362 0.080 Uiso 1 1 calc R . .
C75 C 0.0132(5) 0.5743(3) 0.4457(2) 0.0459(13) Uani 1 1 d . . .
H75A H 0.0827 0.5829 0.4264 0.069 Uiso 1 1 calc R . .
H75B H 0.0216 0.5316 0.4640 0.069 Uiso 1 1 calc R . .
H75C H 0.0089 0.6071 0.4758 0.069 Uiso 1 1 calc R . .
C76 C -0.2127(5) 0.5755(3) 0.4309(2) 0.0514(15) Uani 1 1 d . . .
H76A H -0.2845 0.5723 0.4009 0.077 Uiso 1 1 calc R . .
H76B H -0.2162 0.6152 0.4534 0.077 Uiso 1 1 calc R . .
H76C H -0.2093 0.5382 0.4572 0.077 Uiso 1 1 calc R . .
C77 C 0.3923(3) 0.48509(19) 0.2656(2) 0.0255(10) Uani 1 1 d . . .
H77 H 0.4191 0.4920 0.2269 0.031 Uiso 1 1 calc R . .
C78 C 0.1884(4) 0.5105(2) 0.17456(19) 0.0290(10) Uani 1 1 d . . .
H78 H 0.2272 0.4811 0.1489 0.035 Uiso 1 1 calc R . .
C79 C 0.4261(4) 0.5456(2) 0.3015(3) 0.0512(16) Uani 1 1 d . . .
H79A H 0.5113 0.5554 0.3018 0.077 Uiso 1 1 calc R . .
H79B H 0.4118 0.5387 0.3417 0.077 Uiso 1 1 calc R . .
H79C H 0.3770 0.5819 0.2842 0.077 Uiso 1 1 calc R . .
C80 C 0.4574(4) 0.4258(2) 0.2922(2) 0.0330(11) Uani 1 1 d . . .
H80A H 0.4296 0.3879 0.2685 0.049 Uiso 1 1 calc R . .
H80B H 0.4406 0.4198 0.3321 0.049 Uiso 1 1 calc R . .
H80C H 0.5441 0.4312 0.2932 0.049 Uiso 1 1 calc R . .
C81 C 0.0529(4) 0.5082(2) 0.1536(2) 0.0409(12) Uani 1 1 d . . .
H81A H 0.0357 0.5202 0.1122 0.061 Uiso 1 1 calc R . .
H81B H 0.0127 0.5385 0.1766 0.061 Uiso 1 1 calc R . .
H81C H 0.0233 0.4644 0.1586 0.061 Uiso 1 1 calc R . .
C82 C 0.2363(5) 0.5785(2) 0.1673(2) 0.0431(13) Uani 1 1 d . . .
H82A H 0.2108 0.5930 0.1270 0.065 Uiso 1 1 calc R . .
H82B H 0.3243 0.5781 0.1761 0.065 Uiso 1 1 calc R . .
H82C H 0.2045 0.6079 0.1942 0.065 Uiso 1 1 calc R . .
C83 C 0.7894(4) 0.2129(2) 0.6167(2) 0.0306(10) Uani 1 1 d . A .
H83 H 0.8167 0.2252 0.6584 0.037 Uiso 1 1 calc R . .
C84 C 0.5950(4) 0.2647(2) 0.67091(19) 0.0286(10) Uani 1 1 d . A .
H84 H 0.6467 0.3037 0.6809 0.034 Uiso 1 1 calc R . .
C85 C 0.8701(4) 0.2496(2) 0.5808(2) 0.0391(12) Uani 1 1 d . . .
H85A H 0.8393 0.2443 0.5390 0.059 Uiso 1 1 calc R A .
H85B H 0.9521 0.2324 0.5894 0.059 Uiso 1 1 calc R . .
H85C H 0.8707 0.2955 0.5910 0.059 Uiso 1 1 calc R . .
C86 C 0.8054(4) 0.1399(2) 0.6135(2) 0.0448(13) Uani 1 1 d . . .
H86A H 0.7859 0.1258 0.5727 0.067 Uiso 1 1 calc R A .
H86B H 0.7517 0.1185 0.6369 0.067 Uiso 1 1 calc R . .
H86C H 0.8890 0.1287 0.6289 0.067 Uiso 1 1 calc R . .
C87 C 0.6253(5) 0.2170(2) 0.7204(2) 0.0404(12) Uani 1 1 d . . .
H87A H 0.5830 0.1763 0.7099 0.061 Uiso 1 1 calc R A .
H87B H 0.6003 0.2344 0.7559 0.061 Uiso 1 1 calc R . .
H87C H 0.7122 0.2092 0.7275 0.061 Uiso 1 1 calc R . .
C88 C 0.4637(4) 0.2865(2) 0.6648(2) 0.0412(12) Uani 1 1 d . . .
H88A H 0.4472 0.3184 0.6333 0.062 Uiso 1 1 calc R A .
H88B H 0.4494 0.3059 0.7017 0.062 Uiso 1 1 calc R . .
H88C H 0.4107 0.2492 0.6556 0.062 Uiso 1 1 calc R . .
C89 C 0.2750(4) 0.0542(2) 0.4674(2) 0.0399(12) Uani 1 1 d . A .
H89 H 0.1991 0.0537 0.4384 0.048 Uiso 1 1 calc R . .
C90 C 0.1713(4) 0.1658(2) 0.5228(2) 0.0376(12) Uani 1 1 d . A .
H90 H 0.1778 0.1477 0.5632 0.045 Uiso 1 1 calc R . .
C91 C 0.3755(5) 0.0323(2) 0.4365(2) 0.0464(13) Uani 1 1 d . . .
H91A H 0.3640 -0.0132 0.4257 0.070 Uiso 1 1 calc R A .
H91B H 0.4525 0.0377 0.4625 0.070 Uiso 1 1 calc R . .
H91C H 0.3754 0.0583 0.4011 0.070 Uiso 1 1 calc R . .
C92 C 0.2568(5) 0.0096(2) 0.5187(2) 0.0501(14) Uani 1 1 d . . .
H92A H 0.2416 -0.0346 0.5042 0.075 Uiso 1 1 calc R A .
H92B H 0.1879 0.0247 0.5360 0.075 Uiso 1 1 calc R . .
H92C H 0.3292 0.0102 0.5484 0.075 Uiso 1 1 calc R . .
C93 C 0.1794(4) 0.2400(2) 0.5280(2) 0.0415(12) Uani 1 1 d . . .
H93A H 0.1683 0.2591 0.4887 0.062 Uiso 1 1 calc R A .
H93B H 0.2585 0.2522 0.5492 0.062 Uiso 1 1 calc R . .
H93C H 0.1166 0.2558 0.5491 0.062 Uiso 1 1 calc R . .
C94 C 0.0513(4) 0.1451(3) 0.4886(3) 0.0595(17) Uani 1 1 d . . .
H94A H 0.0412 0.1638 0.4493 0.089 Uiso 1 1 calc R A .
H94B H -0.0136 0.1601 0.5088 0.089 Uiso 1 1 calc R . .
H94C H 0.0486 0.0980 0.4857 0.089 Uiso 1 1 calc R . .
C53 C 0.6552(4) 0.3650(2) 0.5706(2) 0.0282(10) Uani 1 1 d . . .
H53 H 0.7115 0.3697 0.6055 0.034 Uiso 1 1 calc R A .

loop_
_atom_site_aniso_label
_atom_site_aniso_U_11
_atom_site_aniso_U_22
_atom_site_aniso_U_33
_atom_site_aniso_U_23
_atom_site_aniso_U_13
_atom_site_aniso_U_12
C12 0.031(2) 0.034(3) 0.025(2) -0.002(2) 0.008(2) 0.005(2)
C22 0.037(3) 0.034(3) 0.031(3) -0.002(2) 0.013(2) 0.002(2)
Pd3 0.031(5) 0.034(3) 0.025(2) 0.0032(17) 0.007(3) 0.009(4)
Cl2 0.0274(5) 0.0285(6) 0.0283(6) 0.0067(5) 0.0107(5) 0.0016(4)
Pd2 0.0137(6) 0.0186(4) 0.0144(3) -0.0005(2) 0.0028(2) 0.0017(3)
P22 0.0200(5) 0.0283(6) 0.0270(6) -0.0063(5) 0.0033(5) 0.0023(5)
P21 0.0233(6) 0.0228(6) 0.0195(6) 0.0005(4) -0.0002(5) 0.0005(4)
Pd1 0.01648(16) 0.01518(15) 0.02405(18) 0.00132(13) 0.00725(13) 0.00039(12)
Cl1 0.0393(6) 0.0164(5) 0.0468(7) 0.0027(5) 0.0177(5) 0.0020(4)
C11 0.0129(19) 0.018(2) 0.024(2) 0.0034(17) 0.0048(17) 0.0002(15)
P11 0.0182(5) 0.0178(5) 0.0229(6) -0.0002(4) 0.0078(4) -0.0013(4)
P12 0.0174(5) 0.0200(5) 0.0257(6) 0.0035(5) 0.0076(4) 0.0039(4)
C21 0.018(2) 0.027(2) 0.023(2) 0.0025(18) 0.0034(17) 0.0042(17)
C31 0.0159(19) 0.018(2) 0.019(2) 0.0054(16) 0.0011(16) 0.0018(16)
C32 0.0137(19) 0.020(2) 0.022(2) 0.0016(17) 0.0011(16) 0.0021(16)
C33 0.020(2) 0.022(2) 0.023(2) -0.0007(18) 0.0029(17) 0.0002(17)
C34 0.026(2) 0.026(2) 0.026(2) -0.0030(19) 0.0000(19) 0.0015(18)
C35 0.024(2) 0.020(2) 0.034(3) -0.0022(19) -0.0007(19) -0.0059(18)
C36 0.019(2) 0.021(2) 0.030(2) 0.0058(18) 0.0040(18) -0.0009(17)
C41 0.017(2) 0.024(2) 0.021(2) 0.0007(17) 0.0034(17) 0.0005(17)
C43 0.023(2) 0.030(2) 0.036(3) 0.003(2) 0.010(2) 0.0013(19)
C42 0.0132(19) 0.025(2) 0.025(2) 0.0034(18) 0.0061(17) -0.0012(16)
C44 0.029(2) 0.035(3) 0.038(3) 0.010(2) 0.018(2) -0.002(2)
C45 0.034(3) 0.025(2) 0.035(3) 0.010(2) 0.016(2) -0.0007(19)
C46 0.026(2) 0.026(2) 0.032(2) 0.009(2) 0.0097(19) 0.0068(19)
C51 0.026(2) 0.033(3) 0.029(2) 0.008(2) 0.008(2) 0.0035(19)
C52 0.018(2) 0.024(2) 0.033(3) 0.0027(19) 0.0064(18) -0.0017(17)
C54 0.043(3) 0.022(2) 0.047(3) 0.001(2) 0.021(2) 0.000(2)
C55 0.039(3) 0.034(3) 0.047(3) 0.009(2) 0.012(2) 0.019(2)
C56 0.029(2) 0.038(3) 0.036(3) 0.009(2) 0.005(2) 0.005(2)
C61 0.040(3) 0.037(3) 0.021(2) 0.003(2) 0.000(2) 0.010(2)
C62 0.021(2) 0.037(3) 0.023(2) -0.0096(19) 0.0006(18) 0.0109(19)
C63 0.048(3) 0.037(3) 0.034(3) -0.011(2) -0.010(2) 0.017(2)
C64 0.079(4) 0.034(3) 0.037(3) -0.011(2) -0.015(3) 0.024(3)
C65 0.083(4) 0.042(3) 0.016(2) 0.002(2) 0.003(3) 0.033(3)
C66 0.048(3) 0.041(3) 0.038(3) 0.002(2) 0.013(3) 0.014(2)
C71 0.019(2) 0.041(3) 0.036(3) 0.011(2) 0.007(2) 0.0051(19)
C72 0.046(3) 0.029(3) 0.038(3) -0.003(2) 0.023(2) -0.003(2)
C73 0.029(3) 0.073(4) 0.031(3) -0.001(3) 0.003(2) -0.005(3)
C74 0.037(3) 0.054(3) 0.068(4) 0.034(3) 0.011(3) 0.015(3)
C75 0.055(3) 0.051(3) 0.033(3) -0.001(2) 0.011(3) -0.015(3)
C76 0.054(3) 0.052(3) 0.058(4) -0.018(3) 0.036(3) -0.004(3)
C77 0.018(2) 0.023(2) 0.038(3) -0.005(2) 0.0121(19) -0.0023(17)
C78 0.034(2) 0.031(2) 0.025(2) 0.003(2) 0.013(2) 0.000(2)
C79 0.018(2) 0.046(3) 0.090(4) -0.037(3) 0.010(3) -0.008(2)
C80 0.017(2) 0.044(3) 0.039(3) 0.000(2) 0.008(2) 0.001(2)
C81 0.044(3) 0.047(3) 0.030(3) 0.009(2) 0.004(2) 0.007(2)
C82 0.052(3) 0.035(3) 0.047(3) 0.019(2) 0.023(3) 0.001(2)
C83 0.028(2) 0.034(3) 0.031(3) 0.002(2) 0.006(2) 0.003(2)
C84 0.031(2) 0.029(2) 0.027(2) -0.0072(19) 0.008(2) -0.0056(19)
C85 0.027(3) 0.044(3) 0.046(3) 0.003(2) 0.008(2) 0.005(2)
C86 0.040(3) 0.031(3) 0.060(4) 0.005(2) -0.004(3) 0.012(2)
C87 0.046(3) 0.046(3) 0.031(3) 0.000(2) 0.013(2) -0.007(2)
C88 0.036(3) 0.045(3) 0.049(3) -0.011(2) 0.023(2) 0.002(2)
C89 0.036(3) 0.045(3) 0.037(3) -0.009(2) -0.001(2) 0.000(2)
C90 0.032(3) 0.040(3) 0.041(3) -0.012(2) 0.009(2) 0.001(2)
C91 0.050(3) 0.041(3) 0.050(3) -0.004(3) 0.015(3) 0.013(2)
C92 0.062(4) 0.039(3) 0.050(3) -0.006(3) 0.010(3) -0.020(3)
C93 0.037(3) 0.050(3) 0.039(3) -0.007(2) 0.009(2) 0.014(2)
C94 0.026(3) 0.081(4) 0.071(4) -0.042(3) 0.005(3) 0.001(3)
C53 0.025(2) 0.030(2) 0.033(3) -0.002(2) 0.013(2) 0.0057(19)

_geom_special_details            
; 
 All esds (except the esd in the dihedral angle between two l.s. planes) 
 are estimated using the full covariance matrix.  The cell esds are taken 
 into account individually in the estimation of esds in distances, angles 
 and torsion angles; correlations between esds in cell parameters are only 
 used when they are defined by crystal symmetry.  An approximate (isotropic) 
 treatment of cell esds is used for estimating esds involving l.s. planes. 
;

loop_
_geom_bond_atom_site_label_1
_geom_bond_atom_site_label_2
_geom_bond_distance
_geom_bond_site_symmetry_2
_geom_bond_publ_flag
C12 C61 1.514(6) . ?
C12 C51 1.555(6) . ?
C12 C22 1.566(6) . ?
C12 Pd2 2.091(5) . ?
C22 H22A 0.9800 . ?
C22 H22B 0.9800 . ?
C22 H22C 0.9800 . ?
Pd3 Pd2 0.57(2) . ?
Pd3 P22 2.154(7) . ?
Pd3 Cl2 2.425(7) . ?
Pd3 P21 2.440(11) . ?
Cl2 Pd2 2.3978(12) . ?
Pd2 P22 2.2795(16) . ?
Pd2 P21 2.3176(13) . ?
P22 C62 1.799(5) . ?
P22 C89 1.836(5) . ?
P22 C90 1.856(5) . ?
P21 C52 1.818(4) . ?
P21 C84 1.847(4) . ?
P21 C83 1.865(4) . ?
Pd1 C11 2.083(4) . ?
Pd1 P12 2.2585(10) . ?
Pd1 P11 2.3430(10) . ?
Pd1 Cl1 2.4065(10) . ?
C11 C31 1.525(5) . ?
C11 C41 1.530(5) . ?
C11 C21 1.551(5) . ?
P11 C32 1.819(4) . ?
P11 C78 1.859(4) . ?
P11 C77 1.869(4) . ?
P12 C42 1.806(4) . ?
P12 C72 1.845(5) . ?
P12 C71 1.847(4) . ?
C21 H21A 0.9800 . ?
C21 H21B 0.9800 . ?
C21 H21C 0.9800 . ?
C31 C36 1.399(5) . ?
C31 C32 1.412(5) . ?
C32 C33 1.387(5) . ?
C33 C34 1.386(6) . ?
C33 H33 0.9500 . ?
C34 C35 1.385(6) . ?
C34 H34 0.9500 . ?
C35 C36 1.385(6) . ?
C35 H35 0.9500 . ?
C36 H36 0.9500 . ?
C41 C42 1.398(5) . ?
C41 C46 1.403(6) . ?
C43 C44 1.376(6) . ?
C43 C42 1.400(5) . ?
C43 H43 0.9500 . ?
C44 C45 1.387(6) . ?
C44 H44 0.9500 . ?
C45 C46 1.383(6) . ?
C45 H45 0.9500 . ?
C46 H46 0.9500 . ?
C51 C56 1.396(6) . ?
C51 C52 1.420(6) . ?
C52 C53 1.392(6) . ?
C54 C55 1.383(7) . ?
C54 C53 1.398(6) . ?
C54 H54 0.9500 . ?
C55 C56 1.386(7) . ?
C55 H55 0.9500 . ?
C56 H56 0.9500 . ?
C61 C62 1.375(6) . ?
C61 C66 1.425(6) . ?
C62 C63 1.397(6) . ?
C63 C64 1.366(7) . ?
C63 H63 0.9500 . ?
C64 C65 1.373(8) . ?
C64 H64 0.9500 . ?
C65 C66 1.367(7) . ?
C65 H65 0.9500 . ?
C66 H66 0.9500 . ?
C71 C74 1.508(6) . ?
C71 C73 1.524(7) . ?
C71 H71 1.0000 . ?
C72 C75 1.503(7) . ?
C72 C76 1.538(6) . ?
C72 H72 1.0000 . ?
C73 H73A 0.9800 . ?
C73 H73B 0.9800 . ?
C73 H73C 0.9800 . ?
C74 H74A 0.9800 . ?
C74 H74B 0.9800 . ?
C74 H74C 0.9800 . ?
C75 H75A 0.9800 . ?
C75 H75B 0.9800 . ?
C75 H75C 0.9800 . ?
C76 H76A 0.9800 . ?
C76 H76B 0.9800 . ?
C76 H76C 0.9800 . ?
C77 C80 1.511(6) . ?
C77 C79 1.521(6) . ?
C77 H77 1.0000 . ?
C78 C82 1.527(6) . ?
C78 C81 1.527(6) . ?
C78 H78 1.0000 . ?
C79 H79A 0.9800 . ?
C79 H79B 0.9800 . ?
C79 H79C 0.9800 . ?
C80 H80A 0.9800 . ?
C80 H80B 0.9800 . ?
C80 H80C 0.9800 . ?
C81 H81A 0.9800 . ?
C81 H81B 0.9800 . ?
C81 H81C 0.9800 . ?
C82 H82A 0.9800 . ?
C82 H82B 0.9800 . ?
C82 H82C 0.9800 . ?
C83 C86 1.526(6) . ?
C83 C85 1.530(6) . ?
C83 H83 1.0000 . ?
C84 C87 1.512(6) . ?
C84 C88 1.531(6) . ?
C84 H84 1.0000 . ?
C85 H85A 0.9800 . ?
C85 H85B 0.9800 . ?
C85 H85C 0.9800 . ?
C86 H86A 0.9800 . ?
C86 H86B 0.9800 . ?
C86 H86C 0.9800 . ?
C87 H87A 0.9800 . ?
C87 H87B 0.9800 . ?
C87 H87C 0.9800 . ?
C88 H88A 0.9800 . ?
C88 H88B 0.9800 . ?
C88 H88C 0.9800 . ?
C89 C91 1.503(7) . ?
C89 C92 1.545(7) . ?
C89 H89 1.0000 . ?
C90 C94 1.516(6) . ?
C90 C93 1.545(7) . ?
C90 H90 1.0000 . ?
C91 H91A 0.9800 . ?
C91 H91B 0.9800 . ?
C91 H91C 0.9800 . ?
C92 H92A 0.9800 . ?
C92 H92B 0.9800 . ?
C92 H92C 0.9800 . ?
C93 H93A 0.9800 . ?
C93 H93B 0.9800 . ?
C93 H93C 0.9800 . ?
C94 H94A 0.9800 . ?
C94 H94B 0.9800 . ?
C94 H94C 0.9800 . ?
C53 H53 0.9500 . ?

loop_
_geom_angle_atom_site_label_1
_geom_angle_atom_site_label_2
_geom_angle_atom_site_label_3
_geom_angle
_geom_angle_site_symmetry_1
_geom_angle_site_symmetry_3
_geom_angle_publ_flag
C61 C12 C51 113.5(4) . . ?
C61 C12 C22 107.2(4) . . ?
C51 C12 C22 108.9(4) . . ?
C61 C12 Pd2 115.6(3) . . ?
C51 C12 Pd2 108.3(3) . . ?
C22 C12 Pd2 102.7(3) . . ?
Pd2 Pd3 P22 95.5(9) . . ?
Pd2 Pd3 Cl2 80.5(8) . . ?
P22 Pd3 Cl2 98.0(2) . . ?
Pd2 Pd3 P21 71.0(9) . . ?
P22 Pd3 P21 160.7(10) . . ?
Cl2 Pd3 P21 93.3(4) . . ?
Pd3 Pd2 C12 98.9(6) . . ?
Pd3 Pd2 P22 70.2(6) . . ?
C12 Pd2 P22 84.48(13) . . ?
Pd3 Pd2 P21 95.6(6) . . ?
C12 Pd2 P21 84.32(13) . . ?
P22 Pd2 P21 160.27(13) . . ?
Pd3 Pd2 Cl2 86.0(6) . . ?
C12 Pd2 Cl2 174.7(2) . . ?
P22 Pd2 Cl2 95.43(6) . . ?
P21 Pd2 Cl2 97.20(4) . . ?
C62 P22 C89 105.2(2) . . ?
C62 P22 C90 106.4(2) . . ?
C89 P22 C90 107.3(2) . . ?
C62 P22 Pd3 105.8(2) . . ?
C89 P22 Pd3 132.8(5) . . ?
C90 P22 Pd3 97.0(7) . . ?
C62 P22 Pd2 103.59(15) . . ?
C89 P22 Pd2 122.17(18) . . ?
C90 P22 Pd2 111.05(17) . . ?
C52 P21 C84 103.0(2) . . ?
C52 P21 C83 108.33(19) . . ?
C84 P21 C83 102.8(2) . . ?
C52 P21 Pd2 99.67(14) . . ?
C84 P21 Pd2 115.79(16) . . ?
C83 P21 Pd2 125.09(17) . . ?
C52 P21 Pd3 95.9(3) . . ?
C84 P21 Pd3 104.6(6) . . ?
C83 P21 Pd3 137.9(6) . . ?
C11 Pd1 P12 84.81(10) . . ?
C11 Pd1 P11 83.77(11) . . ?
P12 Pd1 P11 159.73(4) . . ?
C11 Pd1 Cl1 172.80(11) . . ?
P12 Pd1 Cl1 95.63(4) . . ?
P11 Pd1 Cl1 97.79(4) . . ?
C31 C11 C41 113.9(3) . . ?
C31 C11 C21 109.8(3) . . ?
C41 C11 C21 105.6(3) . . ?
C31 C11 Pd1 107.1(2) . . ?
C41 C11 Pd1 115.6(3) . . ?
C21 C11 Pd1 104.3(2) . . ?
C32 P11 C78 101.63(19) . . ?
C32 P11 C77 109.87(17) . . ?
C78 P11 C77 102.4(2) . . ?
C32 P11 Pd1 97.57(13) . . ?
C78 P11 Pd1 112.13(14) . . ?
C77 P11 Pd1 130.02(14) . . ?
C42 P12 C72 110.7(2) . . ?
C42 P12 C71 102.29(19) . . ?
C72 P12 C71 106.8(2) . . ?
C42 P12 Pd1 104.71(13) . . ?
C72 P12 Pd1 115.38(15) . . ?
C71 P12 Pd1 116.12(15) . . ?
C11 C21 H21A 109.5 . . ?
C11 C21 H21B 109.5 . . ?
H21A C21 H21B 109.5 . . ?
C11 C21 H21C 109.5 . . ?
H21A C21 H21C 109.5 . . ?
H21B C21 H21C 109.5 . . ?
C36 C31 C32 116.5(4) . . ?
C36 C31 C11 124.9(3) . . ?
C32 C31 C11 118.6(3) . . ?
C33 C32 C31 121.8(4) . . ?
C33 C32 P11 123.2(3) . . ?
C31 C32 P11 114.5(3) . . ?
C34 C33 C32 119.6(4) . . ?
C34 C33 H33 120.2 . . ?
C32 C33 H33 120.2 . . ?
C35 C34 C33 119.6(4) . . ?
C35 C34 H34 120.2 . . ?
C33 C34 H34 120.2 . . ?
C34 C35 C36 120.5(4) . . ?
C34 C35 H35 119.8 . . ?
C36 C35 H35 119.8 . . ?
C35 C36 C31 121.4(4) . . ?
C35 C36 H36 119.3 . . ?
C31 C36 H36 119.3 . . ?
C42 C41 C46 117.3(4) . . ?
C42 C41 C11 121.3(3) . . ?
C46 C41 C11 121.3(3) . . ?
C44 C43 C42 120.3(4) . . ?
C44 C43 H43 119.8 . . ?
C42 C43 H43 119.8 . . ?
C41 C42 C43 121.0(4) . . ?
C41 C42 P12 113.4(3) . . ?
C43 C42 P12 125.6(3) . . ?
C43 C44 C45 119.5(4) . . ?
C43 C44 H44 120.3 . . ?
C45 C44 H44 120.3 . . ?
C46 C45 C44 120.4(4) . . ?
C46 C45 H45 119.8 . . ?
C44 C45 H45 119.8 . . ?
C45 C46 C41 121.4(4) . . ?
C45 C46 H46 119.3 . . ?
C41 C46 H46 119.3 . . ?
C56 C51 C52 117.1(4) . . ?
C56 C51 C12 124.0(4) . . ?
C52 C51 C12 118.8(4) . . ?
C53 C52 C51 121.4(4) . . ?
C53 C52 P21 124.2(3) . . ?
C51 C52 P21 114.1(3) . . ?
C55 C54 C53 119.1(4) . . ?
C55 C54 H54 120.4 . . ?
C53 C54 H54 120.4 . . ?
C54 C55 C56 121.4(4) . . ?
C54 C55 H55 119.3 . . ?
C56 C55 H55 119.3 . . ?
C55 C56 C51 120.8(4) . . ?
C55 C56 H56 119.6 . . ?
C51 C56 H56 119.6 . . ?
C62 C61 C66 117.1(4) . . ?
C62 C61 C12 121.6(4) . . ?
C66 C61 C12 120.8(4) . . ?
C61 C62 C63 121.1(4) . . ?
C61 C62 P22 114.7(3) . . ?
C63 C62 P22 123.8(4) . . ?
C64 C63 C62 120.8(5) . . ?
C64 C63 H63 119.6 . . ?
C62 C63 H63 119.6 . . ?
C63 C64 C65 118.9(5) . . ?
C63 C64 H64 120.6 . . ?
C65 C64 H64 120.6 . . ?
C66 C65 C64 121.5(5) . . ?
C66 C65 H65 119.2 . . ?
C64 C65 H65 119.2 . . ?
C65 C66 C61 120.3(5) . . ?
C65 C66 H66 119.8 . . ?
C61 C66 H66 119.8 . . ?
C74 C71 C73 111.9(4) . . ?
C74 C71 P12 111.6(3) . . ?
C73 C71 P12 109.8(3) . . ?
C74 C71 H71 107.8 . . ?
C73 C71 H71 107.8 . . ?
P12 C71 H71 107.8 . . ?
C75 C72 C76 111.5(4) . . ?
C75 C72 P12 109.5(3) . . ?
C76 C72 P12 116.3(3) . . ?
C75 C72 H72 106.3 . . ?
C76 C72 H72 106.3 . . ?
P12 C72 H72 106.3 . . ?
C71 C73 H73A 109.5 . . ?
C71 C73 H73B 109.5 . . ?
H73A C73 H73B 109.5 . . ?
C71 C73 H73C 109.5 . . ?
H73A C73 H73C 109.5 . . ?
H73B C73 H73C 109.5 . . ?
C71 C74 H74A 109.5 . . ?
C71 C74 H74B 109.5 . . ?
H74A C74 H74B 109.5 . . ?
C71 C74 H74C 109.5 . . ?
H74A C74 H74C 109.5 . . ?
H74B C74 H74C 109.5 . . ?
C72 C75 H75A 109.5 . . ?
C72 C75 H75B 109.5 . . ?
H75A C75 H75B 109.5 . . ?
C72 C75 H75C 109.5 . . ?
H75A C75 H75C 109.5 . . ?
H75B C75 H75C 109.5 . . ?
C72 C76 H76A 109.5 . . ?
C72 C76 H76B 109.5 . . ?
H76A C76 H76B 109.5 . . ?
C72 C76 H76C 109.5 . . ?
H76A C76 H76C 109.5 . . ?
H76B C76 H76C 109.5 . . ?
C80 C77 C79 112.7(4) . . ?
C80 C77 P11 115.8(3) . . ?
C79 C77 P11 108.0(3) . . ?
C80 C77 H77 106.6 . . ?
C79 C77 H77 106.6 . . ?
P11 C77 H77 106.6 . . ?
C82 C78 C81 110.3(4) . . ?
C82 C78 P11 113.3(3) . . ?
C81 C78 P11 110.2(3) . . ?
C82 C78 H78 107.6 . . ?
C81 C78 H78 107.6 . . ?
P11 C78 H78 107.6 . . ?
C77 C79 H79A 109.5 . . ?
C77 C79 H79B 109.5 . . ?
H79A C79 H79B 109.5 . . ?
C77 C79 H79C 109.5 . . ?
H79A C79 H79C 109.5 . . ?
H79B C79 H79C 109.5 . . ?
C77 C80 H80A 109.5 . . ?
C77 C80 H80B 109.5 . . ?
H80A C80 H80B 109.5 . . ?
C77 C80 H80C 109.5 . . ?
H80A C80 H80C 109.5 . . ?
H80B C80 H80C 109.5 . . ?
C78 C81 H81A 109.5 . . ?
C78 C81 H81B 109.5 . . ?
H81A C81 H81B 109.5 . . ?
C78 C81 H81C 109.5 . . ?
H81A C81 H81C 109.5 . . ?
H81B C81 H81C 109.5 . . ?
C78 C82 H82A 109.5 . . ?
C78 C82 H82B 109.5 . . ?
H82A C82 H82B 109.5 . . ?
C78 C82 H82C 109.5 . . ?
H82A C82 H82C 109.5 . . ?
H82B C82 H82C 109.5 . . ?
C86 C83 C85 112.4(4) . . ?
C86 C83 P21 109.7(3) . . ?
C85 C83 P21 115.3(3) . . ?
C86 C83 H83 106.3 . . ?
C85 C83 H83 106.3 . . ?
P21 C83 H83 106.3 . . ?
C87 C84 C88 111.1(4) . . ?
C87 C84 P21 112.9(3) . . ?
C88 C84 P21 110.0(3) . . ?
C87 C84 H84 107.5 . . ?
C88 C84 H84 107.5 . . ?
P21 C84 H84 107.5 . . ?
C83 C85 H85A 109.5 . . ?
C83 C85 H85B 109.5 . . ?
H85A C85 H85B 109.5 . . ?
C83 C85 H85C 109.5 . . ?
H85A C85 H85C 109.5 . . ?
H85B C85 H85C 109.5 . . ?
C83 C86 H86A 109.5 . . ?
C83 C86 H86B 109.5 . . ?
H86A C86 H86B 109.5 . . ?
C83 C86 H86C 109.5 . . ?
H86A C86 H86C 109.5 . . ?
H86B C86 H86C 109.5 . . ?
C84 C87 H87A 109.5 . . ?
C84 C87 H87B 109.5 . . ?
H87A C87 H87B 109.5 . . ?
C84 C87 H87C 109.5 . . ?
H87A C87 H87C 109.5 . . ?
H87B C87 H87C 109.5 . . ?
C84 C88 H88A 109.5 . . ?
C84 C88 H88B 109.5 . . ?
H88A C88 H88B 109.5 . . ?
C84 C88 H88C 109.5 . . ?
H88A C88 H88C 109.5 . . ?
H88B C88 H88C 109.5 . . ?
C91 C89 C92 112.9(4) . . ?
C91 C89 P22 108.6(4) . . ?
C92 C89 P22 111.9(3) . . ?
C91 C89 H89 107.8 . . ?
C92 C89 H89 107.8 . . ?
P22 C89 H89 107.8 . . ?
C94 C90 C93 111.0(4) . . ?
C94 C90 P22 114.6(3) . . ?
C93 C90 P22 107.4(3) . . ?
C94 C90 H90 107.9 . . ?
C93 C90 H90 107.9 . . ?
P22 C90 H90 107.9 . . ?
C89 C91 H91A 109.5 . . ?
C89 C91 H91B 109.5 . . ?
H91A C91 H91B 109.5 . . ?
C89 C91 H91C 109.5 . . ?
H91A C91 H91C 109.5 . . ?
H91B C91 H91C 109.5 . . ?
C89 C92 H92A 109.5 . . ?
C89 C92 H92B 109.5 . . ?
H92A C92 H92B 109.5 . . ?
C89 C92 H92C 109.5 . . ?
H92A C92 H92C 109.5 . . ?
H92B C92 H92C 109.5 . . ?
C90 C93 H93A 109.5 . . ?
C90 C93 H93B 109.5 . . ?
H93A C93 H93B 109.5 . . ?
C90 C93 H93C 109.5 . . ?
H93A C93 H93C 109.5 . . ?
H93B C93 H93C 109.5 . . ?
C90 C94 H94A 109.5 . . ?
C90 C94 H94B 109.5 . . ?
H94A C94 H94B 109.5 . . ?
C90 C94 H94C 109.5 . . ?
H94A C94 H94C 109.5 . . ?
H94B C94 H94C 109.5 . . ?
C52 C53 C54 119.5(4) . . ?
C52 C53 H53 120.2 . . ?
C54 C53 H53 120.2 . . ?

_diffrn_measured_fraction_theta_max 1.000
_diffrn_reflns_theta_full        25.00
_diffrn_measured_fraction_theta_full 1.000
_refine_diff_density_max         0.851
_refine_diff_density_min         -0.547
_refine_diff_density_rms         0.089
_iucr_refine_instructions_details 
;
TITL cc254 in P2(1)/c
CELL 0.71073  11.26850  20.73030  23.16050  90.0000  99.2340  90.0000
ZERR    8.00   0.00080   0.00140   0.00160   0.0000   0.0013   0.0000
LATT  1
SYMM -X, 0.5+Y, 0.5-Z
SFAC C H P CL PD
UNIT 208 312 16 8 8
LIST 6 ! automatically inserted. Change 6 to 4 for CHECKCIF!!
TEMP -153.000
Size 0.1 0.09 0.08
Acta 50
Omit 0 50
 
L.S. 4
BOND $H
FMAP 2
PLAN 20
 
WGHT    0.023000   12.862500
FVAR       0.05641   0.86910
MOLE   1
Part 1
 
C12   1    0.503402    0.225091    0.477337    11.00000    0.03078    0.03437 =
         0.02521   -0.00169    0.00759    0.00527
C22   1    0.618886    0.195076    0.458566    11.00000    0.03738    0.03423 =
         0.03082   -0.00237    0.01278    0.00223
AFIX 137
H22A  2    0.603066    0.150087    0.446788    11.00000   -1.50000
H22B  2    0.685234    0.196787    0.491546    11.00000   -1.50000
H22C  2    0.640644    0.219567    0.425613    11.00000   -1.50000
AFIX   0
 
Part 2
PD3   5    0.439251    0.181704    0.555842   -21.00000    0.03118    0.03368 =
         0.02532    0.00323    0.00741    0.00918
 
Part 0
CL2   4    0.459482    0.095176    0.627235    11.00000    0.02740    0.02853 =
         0.02829    0.00670    0.01067    0.00163
PD2   5    0.478580    0.168217    0.548977    21.00000    0.01374    0.01857 =
         0.01445   -0.00050    0.00282    0.00166
P22   3    0.304081    0.137950    0.491420    11.00000    0.02003    0.02830 =
         0.02702   -0.00631    0.00327    0.00227
P21   3    0.626317    0.233393    0.600212    11.00000    0.02333    0.02284 =
         0.01953    0.00053   -0.00023    0.00054
 
PD1   5    0.081911    0.511401    0.308263    11.00000    0.01648    0.01518 =
         0.02405    0.00132    0.00725    0.00039
CL1   4    0.093268    0.625879    0.292804    11.00000    0.03934    0.01638 =
         0.04676    0.00274    0.01771    0.00204
C11   1    0.085326    0.414359    0.331831    11.00000    0.01293    0.01815 =
         0.02426    0.00338    0.00479    0.00022
P11   3    0.224572    0.479531    0.250653    11.00000    0.01815    0.01778 =
         0.02285   -0.00024    0.00785   -0.00126
P12   3   -0.092097    0.514482    0.344864    11.00000    0.01742    0.01998 =
         0.02569    0.00350    0.00762    0.00391
C21   1    0.202354    0.407138    0.376830    11.00000    0.01776    0.02656 =
         0.02335    0.00254    0.00343    0.00418
AFIX 137
H21A  2    0.270968    0.422205    0.359322    11.00000   -1.50000
H21B  2    0.214054    0.361691    0.387949    11.00000   -1.50000
H21C  2    0.195969    0.432955    0.411645    11.00000   -1.50000
AFIX   0
 
C31   1    0.095612    0.375384    0.277032    11.00000    0.01589    0.01819 =
         0.01906    0.00544    0.00111    0.00178
C32   1    0.178837    0.395565    0.241165    11.00000    0.01375    0.02003 =
         0.02153    0.00158    0.00113    0.00213
C33   1    0.208843    0.356741    0.196939    11.00000    0.01969    0.02182 =
         0.02274   -0.00067    0.00295    0.00020
AFIX  43
H33   2    0.270004    0.369787    0.175571    11.00000   -1.20000
AFIX   0
C34   1    0.149096    0.298789    0.184082    11.00000    0.02581    0.02592 =
         0.02605   -0.00301    0.00004    0.00150
AFIX  43
H34   2    0.171119    0.271097    0.154877    11.00000   -1.20000
AFIX   0
C35   1    0.057072    0.281521    0.214096    11.00000    0.02437    0.02035 =
         0.03360   -0.00216   -0.00069   -0.00591
AFIX  43
H35   2    0.011229    0.243764    0.203054    11.00000   -1.20000
AFIX   0
C36   1    0.031390    0.318919    0.260111    11.00000    0.01876    0.02126 =
         0.02967    0.00582    0.00402   -0.00091
AFIX  43
H36   2   -0.031182    0.305933    0.280611    11.00000   -1.20000
AFIX   0
C41   1   -0.016397    0.392245    0.363682    11.00000    0.01720    0.02398 =
         0.02077    0.00074    0.00338    0.00053
C43   1   -0.200403    0.414027    0.402934    11.00000    0.02265    0.02959 =
         0.03551    0.00322    0.00960    0.00132
AFIX  43
H43   2   -0.262246    0.443282    0.408818    11.00000   -1.20000
AFIX   0
C42   1   -0.107137    0.434668    0.374056    11.00000    0.01320    0.02492 =
         0.02471    0.00341    0.00605   -0.00117
C44   1   -0.202927    0.351564    0.422837    11.00000    0.02867    0.03493 =
         0.03848    0.01007    0.01815   -0.00203
AFIX  43
H44   2   -0.266766    0.337454    0.442000    11.00000   -1.20000
AFIX   0
C45   1   -0.111537    0.309394    0.414692    11.00000    0.03416    0.02546 =
         0.03511    0.00988    0.01550   -0.00068
AFIX  43
H45   2   -0.112148    0.266442    0.428938    11.00000   -1.20000
AFIX   0
C46   1   -0.019480    0.329460    0.385958    11.00000    0.02570    0.02584 =
         0.03237    0.00866    0.00971    0.00675
AFIX  43
H46   2    0.042963    0.300098    0.381213    11.00000   -1.20000
AFIX   0
C51   1    0.532133    0.295082    0.499336    11.00000    0.02593    0.03299 =
         0.02893    0.00794    0.00773    0.00348
C52   1    0.609055    0.304396    0.553540    11.00000    0.01786    0.02351 =
         0.03318    0.00269    0.00640   -0.00173
C54   1    0.618223    0.418752    0.535897    11.00000    0.04298    0.02211 =
         0.04682    0.00092    0.02097    0.00000
AFIX  43
H54   2    0.651158    0.460135    0.546234    11.00000   -1.20000
AFIX   0
C55   1    0.533011    0.410887    0.486328    11.00000    0.03855    0.03386 =
         0.04682    0.00883    0.01237    0.01850
AFIX  43
H55   2    0.502308    0.447821    0.464637    11.00000   -1.20000
AFIX   0
C56   1    0.491452    0.350255    0.467623    11.00000    0.02934    0.03836 =
         0.03613    0.00881    0.00486    0.00541
AFIX  43
H56   2    0.434586    0.346191    0.432794    11.00000   -1.20000
AFIX   0
C61   1    0.404292    0.221303    0.424892    11.00000    0.03965    0.03690 =
         0.02107    0.00324   -0.00015    0.00995
C62   1    0.304331    0.183386    0.425242    11.00000    0.02080    0.03696 =
         0.02329   -0.00959    0.00063    0.01095
C63   1    0.218345    0.176065    0.375081    11.00000    0.04812    0.03652 =
         0.03376   -0.01051   -0.01044    0.01732
AFIX  43
H63   2    0.151291    0.148535    0.376037    11.00000   -1.20000
AFIX   0
C64   1    0.229528    0.208028    0.324653    11.00000    0.07874    0.03408 =
         0.03690   -0.01091   -0.01528    0.02371
AFIX  43
H64   2    0.168271    0.205199    0.291398    11.00000   -1.20000
AFIX   0
C65   1    0.330782    0.244301    0.322849    11.00000    0.08301    0.04178 =
         0.01611    0.00171    0.00251    0.03322
AFIX  43
H65   2    0.340472    0.265276    0.287435    11.00000   -1.20000
AFIX   0
C66   1    0.418023    0.250952    0.370830    11.00000    0.04757    0.04104 =
         0.03784    0.00191    0.01257    0.01400
AFIX  43
H66   2    0.488151    0.275462    0.368119    11.00000   -1.20000
AFIX   0
C71   1   -0.230949    0.522193    0.290824    11.00000    0.01876    0.04081 =
         0.03579    0.01088    0.00734    0.00506
AFIX  13
H71   2   -0.300790    0.514344    0.311638    11.00000   -1.20000
AFIX   0
C72   1   -0.099821    0.576361    0.401384    11.00000    0.04575    0.02890 =
         0.03775   -0.00313    0.02292   -0.00310
AFIX  13
H72   2   -0.099789    0.619027    0.381241    11.00000   -1.20000
AFIX   0
C73   1   -0.233202    0.470542    0.243806    11.00000    0.02875    0.07308 =
         0.03131   -0.00057    0.00326   -0.00481
AFIX 137
H73A  2   -0.310192    0.472299    0.217278    11.00000   -1.50000
H73B  2   -0.223436    0.427932    0.262283    11.00000   -1.50000
H73C  2   -0.167428    0.478194    0.221633    11.00000   -1.50000
AFIX   0
C74   1   -0.244147    0.589072    0.264972    11.00000    0.03721    0.05445 =
         0.06838    0.03394    0.01090    0.01458
AFIX 137
H74A  2   -0.174791    0.598748    0.245768    11.00000   -1.50000
H74B  2   -0.248251    0.620569    0.296144    11.00000   -1.50000
H74C  2   -0.317975    0.591362    0.236204    11.00000   -1.50000
AFIX   0
C75   1    0.013151    0.574306    0.445749    11.00000    0.05520    0.05099 =
         0.03263   -0.00090    0.01088   -0.01524
AFIX 137
H75A  2    0.082683    0.582914    0.426357    11.00000   -1.50000
H75B  2    0.021563    0.531554    0.464007    11.00000   -1.50000
H75C  2    0.008879    0.607110    0.475815    11.00000   -1.50000
AFIX   0
C76   1   -0.212703    0.575457    0.430887    11.00000    0.05385    0.05152 =
         0.05772   -0.01777    0.03594   -0.00431
AFIX 137
H76A  2   -0.284474    0.572330    0.400899    11.00000   -1.50000
H76B  2   -0.216241    0.615245    0.453398    11.00000   -1.50000
H76C  2   -0.209342    0.538220    0.457168    11.00000   -1.50000
AFIX   0
C77   1    0.392251    0.485091    0.265562    11.00000    0.01787    0.02271 =
         0.03836   -0.00494    0.01212   -0.00229
AFIX  13
H77   2    0.419099    0.492039    0.226923    11.00000   -1.20000
AFIX   0
C78   1    0.188446    0.510526    0.174557    11.00000    0.03405    0.03054 =
         0.02518    0.00284    0.01341    0.00038
AFIX  13
H78   2    0.227208    0.481075    0.148898    11.00000   -1.20000
AFIX   0
C79   1    0.426124    0.545638    0.301502    11.00000    0.01813    0.04602 =
         0.08997   -0.03655    0.00987   -0.00768
AFIX 137
H79A  2    0.511331    0.555362    0.301808    11.00000   -1.50000
H79B  2    0.411845    0.538687    0.341675    11.00000   -1.50000
H79C  2    0.377029    0.581888    0.284187    11.00000   -1.50000
AFIX   0
C80   1    0.457358    0.425797    0.292194    11.00000    0.01698    0.04438 =
         0.03885   -0.00014    0.00831    0.00094
AFIX 137
H80A  2    0.429593    0.387897    0.268537    11.00000   -1.50000
H80B  2    0.440630    0.419823    0.332087    11.00000   -1.50000
H80C  2    0.544066    0.431226    0.293228    11.00000   -1.50000
AFIX   0
C81   1    0.052877    0.508219    0.153639    11.00000    0.04409    0.04743 =
         0.03034    0.00923    0.00354    0.00687
AFIX 137
H81A  2    0.035663    0.520220    0.112212    11.00000   -1.50000
H81B  2    0.012696    0.538509    0.176636    11.00000   -1.50000
H81C  2    0.023293    0.464446    0.158649    11.00000   -1.50000
AFIX   0
C82   1    0.236291    0.578466    0.167324    11.00000    0.05232    0.03468 =
         0.04728    0.01857    0.02324    0.00136
AFIX 137
H82A  2    0.210773    0.592993    0.126975    11.00000   -1.50000
H82B  2    0.324305    0.578099    0.176139    11.00000   -1.50000
H82C  2    0.204502    0.607913    0.194213    11.00000   -1.50000
AFIX   0
C83   1    0.789362    0.212851    0.616697    11.00000    0.02751    0.03350 =
         0.03149    0.00239    0.00648    0.00344
AFIX  13
H83   2    0.816710    0.225223    0.658445    11.00000   -1.20000
AFIX   0
C84   1    0.594998    0.264735    0.670910    11.00000    0.03053    0.02891 =
         0.02724   -0.00721    0.00772   -0.00564
AFIX  13
H84   2    0.646668    0.303652    0.680872    11.00000   -1.20000
AFIX   0
C85   1    0.870115    0.249562    0.580793    11.00000    0.02728    0.04430 =
         0.04628    0.00311    0.00775    0.00526
AFIX 137
H85A  2    0.839254    0.244310    0.539031    11.00000   -1.50000
H85B  2    0.952113    0.232433    0.589362    11.00000   -1.50000
H85C  2    0.870694    0.295453    0.590993    11.00000   -1.50000
AFIX   0
C86   1    0.805431    0.139929    0.613534    11.00000    0.03971    0.03112 =
         0.05952    0.00532   -0.00414    0.01216
AFIX 137
H86A  2    0.785893    0.125755    0.572747    11.00000   -1.50000
H86B  2    0.751742    0.118536    0.636892    11.00000   -1.50000
H86C  2    0.888980    0.128654    0.628930    11.00000   -1.50000
AFIX   0
C87   1    0.625302    0.216969    0.720389    11.00000    0.04620    0.04648 =
         0.03098   -0.00037    0.01331   -0.00731
AFIX 137
H87A  2    0.583012    0.176291    0.709857    11.00000   -1.50000
H87B  2    0.600331    0.234450    0.755880    11.00000   -1.50000
H87C  2    0.712210    0.209199    0.727508    11.00000   -1.50000
AFIX   0
C88   1    0.463738    0.286528    0.664831    11.00000    0.03567    0.04453 =
         0.04884   -0.01148    0.02297    0.00247
AFIX 137
H88A  2    0.447151    0.318397    0.633315    11.00000   -1.50000
H88B  2    0.449352    0.305930    0.701670    11.00000   -1.50000
H88C  2    0.410707    0.249203    0.655618    11.00000   -1.50000
AFIX   0
C89   1    0.275027    0.054207    0.467421    11.00000    0.03569    0.04507 =
         0.03657   -0.00905   -0.00143   -0.00028
AFIX  13
H89   2    0.199067    0.053696    0.438396    11.00000   -1.20000
AFIX   0
C90   1    0.171350    0.165808    0.522775    11.00000    0.03203    0.04046 =
         0.04137   -0.01248    0.00947    0.00062
AFIX  13
H90   2    0.177829    0.147697    0.563177    11.00000   -1.20000
AFIX   0
C91   1    0.375467    0.032315    0.436510    11.00000    0.05015    0.04105 =
         0.05020   -0.00407    0.01474    0.01348
AFIX 137
H91A  2    0.363965   -0.013236    0.425731    11.00000   -1.50000
H91B  2    0.452479    0.037657    0.462516    11.00000   -1.50000
H91C  2    0.375439    0.058250    0.401131    11.00000   -1.50000
AFIX   0
C92   1    0.256793    0.009566    0.518704    11.00000    0.06229    0.03869 =
         0.04967   -0.00642    0.01003   -0.01972
AFIX 137
H92A  2    0.241640   -0.034568    0.504219    11.00000   -1.50000
H92B  2    0.187942    0.024729    0.535978    11.00000   -1.50000
H92C  2    0.329231    0.010226    0.548441    11.00000   -1.50000
AFIX   0
C93   1    0.179428    0.240029    0.527950    11.00000    0.03666    0.05019 =
         0.03888   -0.00701    0.00944    0.01383
AFIX 137
H93A  2    0.168261    0.259131    0.488746    11.00000   -1.50000
H93B  2    0.258523    0.252217    0.549246    11.00000   -1.50000
H93C  2    0.116625    0.255824    0.549141    11.00000   -1.50000
AFIX   0
C94   1    0.051253    0.145110    0.488641    11.00000    0.02555    0.08139 =
         0.07077   -0.04231    0.00499    0.00130
AFIX 137
H94A  2    0.041169    0.163842    0.449306    11.00000   -1.50000
H94B  2   -0.013649    0.160150    0.508827    11.00000   -1.50000
H94C  2    0.048586    0.097955    0.485718    11.00000   -1.50000
AFIX   0
C53   1    0.655236    0.364980    0.570586    11.00000    0.02452    0.03011 =
         0.03283   -0.00239    0.01323    0.00565
AFIX  43
H53   2    0.711503    0.369748    0.605543    11.00000   -1.20000
MOLE   2
MOLE   3
MOLE   4
MOLE   5
REM #####
HKLF 4
 
REM  cc254 in P2(1)/c
REM R1 =  0.0419 for   7826 Fo > 4sig(Fo)  and  0.0557 for all   9411 data
REM    569 parameters refined using      0 restraints
 
END  
     
WGHT      0.0230     12.8616 
REM Highest difference peak  0.851,  deepest hole -0.547,  1-sigma level  0.089
Q1    1   0.0314  0.6243  0.2605  11.00000  0.05    0.85
Q2    1   0.4094  0.2655  0.5082  11.00000  0.05    0.79
Q3    1   0.0289  0.5171  0.2771  11.00000  0.05    0.76
Q4    1   0.4989  0.3164  0.5328  11.00000  0.05    0.70
Q5    1   0.2908  0.2905  0.5230  11.00000  0.05    0.59
Q6    1   0.3954  0.2542  0.4516  11.00000  0.05    0.59
Q7    1   0.4440  0.2837  0.4052  11.00000  0.05    0.58
Q8    1   0.2960  0.1751  0.4662  11.00000  0.05    0.53
Q9    1   0.4424  0.0672  0.6034  11.00000  0.05    0.52
Q10   1   0.4804  0.3799  0.4981  11.00000  0.05    0.50
Q11   1   0.1516  0.1038  0.4779  11.00000  0.05    0.48
Q12   1   0.4999  0.0874  0.4395  11.00000  0.05    0.46
Q13   1   0.7217  0.1926  0.5907  11.00000  0.05    0.46
Q14   1   0.5599  0.2214  0.6102  11.00000  0.05    0.45
Q15   1   0.6995  0.3433  0.6040  11.00000  0.05    0.45
Q16   1   0.5984  0.2363  0.6408  11.00000  0.05    0.43
Q17   1   0.3696  0.0735  0.4520  11.00000  0.05    0.41
Q18   1   0.1570  0.0397  0.5150  11.00000  0.05    0.40
Q19   1   0.7067  0.2732  0.7217  11.00000  0.05    0.40
Q20   1   0.2000  0.4982  0.2137  11.00000  0.05    0.39

;
####################################################################### 
# 
# This file contains crystal structure data downloaded from the 
# Cambridge Structural Database (CSD) hosted by the Cambridge 
# Crystallographic Data Centre (CCDC).
# 
# Full information about CCDC data access policies and citation 
# guidelines are available at http://www.ccdc.cam.ac.uk/access/V1 
# 
# Audit and citation data items may have been added by the CCDC. 
# Please retain this information to preserve the provenance of 
# this file and to allow appropriate attribution of the data. 
# 
#######################################################################

data_cc56
_database_code_depnum_ccdc_archive 'CCDC 1058176'
_audit_update_record             
;
2015-04-06 deposited with the CCDC.
2015-05-28 downloaded from the CCDC.
;

_audit_creation_method           SHELXL-97
_chemical_name_systematic        
; 
 ? 
;
_chemical_name_common            ?
_chemical_melting_point          ?
_chemical_formula_moiety         ?
_chemical_formula_sum            'C25 H37 I P2 Pd'
_chemical_formula_weight         632.79

loop_
_atom_type_symbol
_atom_type_description
_atom_type_scat_dispersion_real
_atom_type_scat_dispersion_imag
_atom_type_scat_source
C C 0.0033 0.0016 'International Tables Vol C Tables 4.2.6.8 and 6.1.1.4'
H H 0.0000 0.0000 'International Tables Vol C Tables 4.2.6.8 and 6.1.1.4'
P P 0.1023 0.0942 'International Tables Vol C Tables 4.2.6.8 and 6.1.1.4'
Pd Pd -0.9988 1.0072 'International Tables Vol C Tables 4.2.6.8 and 6.1.1.4'
I I -0.4742 1.8119 'International Tables Vol C Tables 4.2.6.8 and 6.1.1.4'

_symmetry_cell_setting           monoclinic
_symmetry_space_group_name_H-M   C2/c

loop_
_symmetry_equiv_pos_as_xyz
'x, y, z'
'-x, y, -z+1/2'
'x+1/2, y+1/2, z'
'-x+1/2, y+1/2, -z+1/2'
'-x, -y, -z'
'x, -y, z-1/2'
'-x+1/2, -y+1/2, -z'
'x+1/2, -y+1/2, z-1/2'

_cell_length_a                   29.176(6)
_cell_length_b                   12.515(2)
_cell_length_c                   22.247(4)
_cell_angle_alpha                90.00
_cell_angle_beta                 105.315(4)
_cell_angle_gamma                90.00
_cell_volume                     7835(2)
_cell_formula_units_Z            12
_cell_measurement_temperature    120(2)
_cell_measurement_reflns_used    ?
_cell_measurement_theta_min      ?
_cell_measurement_theta_max      ?

_exptl_crystal_description       block
_exptl_crystal_colour            ?
_exptl_crystal_size_max          0.02
_exptl_crystal_size_mid          0.02
_exptl_crystal_size_min          0.01
_exptl_crystal_density_meas      ?
_exptl_crystal_density_diffrn    1.609
_exptl_crystal_density_method    'not measured'
_exptl_crystal_F_000             3792
_exptl_absorpt_coefficient_mu    2.025
_exptl_absorpt_correction_type   multi-scan
_exptl_absorpt_correction_T_min  0.6649
_exptl_absorpt_correction_T_max  0.7454
_exptl_absorpt_process_details   
'Bruker AXS area detector scaling and absorption correction'

_exptl_special_details           
; 
 ? 
;

_diffrn_ambient_temperature      120(2)
_diffrn_radiation_wavelength     0.71073
_diffrn_radiation_type           MoK\a
_diffrn_radiation_source         'fine-focus sealed tube'
_diffrn_radiation_monochromator  graphite
_diffrn_measurement_device_type  ?
_diffrn_measurement_method       ?
_diffrn_detector_area_resol_mean ?
_diffrn_standards_number         ?
_diffrn_standards_interval_count ?
_diffrn_standards_interval_time  ?
_diffrn_standards_decay_%        ?
_diffrn_reflns_number            55501
_diffrn_reflns_av_R_equivalents  0.0219
_diffrn_reflns_av_sigmaI/netI    0.0103
_diffrn_reflns_limit_h_min       -34
_diffrn_reflns_limit_h_max       34
_diffrn_reflns_limit_k_min       -14
_diffrn_reflns_limit_k_max       14
_diffrn_reflns_limit_l_min       -26
_diffrn_reflns_limit_l_max       26
_diffrn_reflns_theta_min         1.78
_diffrn_reflns_theta_max         25.00
_reflns_number_total             6893
_reflns_number_gt                6564
_reflns_threshold_expression     >2sigma(I)

_computing_data_collection       ?
_computing_cell_refinement       ?
_computing_data_reduction        ?
_computing_structure_solution    'SHELXS-97 (Sheldrick, 1990)'
_computing_structure_refinement  'SHELXL-97 (Sheldrick, 1997)'
_computing_molecular_graphics    ?
_computing_publication_material  ?

_refine_special_details          
; 
 Refinement of F^2^ against ALL reflections.  The weighted R-factor wR and 
 goodness of fit S are based on F^2^, conventional R-factors R are based 
 on F, with F set to zero for negative F^2^. The threshold expression of 
 F^2^ > 2sigma(F^2^) is used only for calculating R-factors(gt) etc. and is 
 not relevant to the choice of reflections for refinement.  R-factors based 
 on F^2^ are statistically about twice as large as those based on F, and R- 
 factors based on ALL data will be even larger. 
;

_refine_ls_structure_factor_coef Fsqd
_refine_ls_matrix_type           full
_refine_ls_weighting_scheme      calc
_refine_ls_weighting_details     
'calc w=1/[\s^2^(Fo^2^)+(0.0123P)^2^+3.9621P] where P=(Fo^2^+2Fc^2^)/3'
_atom_sites_solution_primary     direct
_atom_sites_solution_secondary   difmap
_atom_sites_solution_hydrogens   geom
_refine_ls_hydrogen_treatment    constr
_refine_ls_extinction_method     none
_refine_ls_extinction_coef       ?
_refine_ls_number_reflns         6893
_refine_ls_number_parameters     384
_refine_ls_number_restraints     0
_refine_ls_R_factor_all          0.0252
_refine_ls_R_factor_gt           0.0235
_refine_ls_wR_factor_ref         0.0519
_refine_ls_wR_factor_gt          0.0511
_refine_ls_goodness_of_fit_ref   1.080
_refine_ls_restrained_S_all      1.080
_refine_ls_shift/su_max          0.001
_refine_ls_shift/su_mean         0.000

loop_
_atom_site_label
_atom_site_type_symbol
_atom_site_fract_x
_atom_site_fract_y
_atom_site_fract_z
_atom_site_U_iso_or_equiv
_atom_site_adp_type
_atom_site_occupancy
_atom_site_symmetry_multiplicity
_atom_site_calc_flag
_atom_site_refinement_flags
_atom_site_disorder_assembly
_atom_site_disorder_group
C67 C -0.0326(2) 0.2608(5) 0.2713(3) 0.0274(3) Uani 0.50 1 d P . 2
C69 C -0.0431(2) 0.1606(5) 0.2441(3) 0.0274(3) Uani 0.50 1 d P A 2
H69 H -0.0215 0.1262 0.2250 0.033 Uiso 0.50 1 calc PR A 2
C66 C -0.0527(2) 0.2590(5) 0.2412(3) 0.0274(3) Uani 0.50 1 d P . 1
C70 C -0.0660(2) 0.1541(5) 0.2216(3) 0.0274(3) Uani 0.50 1 d P . 1
H70 H -0.0547 0.1225 0.1894 0.033 Uiso 0.50 1 calc PR . 1
C64 C -0.09194(11) 0.1039(3) 0.24571(14) 0.0274(3) Uani 1 1 d . . .
H64 H -0.0951 0.0292 0.2382 0.033 Uiso 1 1 calc R A 1
I1 I 0.271888(7) 0.646317(15) 0.365308(9) 0.02369(5) Uani 1 1 d . . .
C1 C 0.39437(10) 0.4058(2) 0.46606(13) 0.0194(6) Uani 1 1 d . . .
H1 H 0.4121 0.3998 0.4334 0.023 Uiso 1 1 calc R . .
Pd1 Pd 0.337605(7) 0.506345(16) 0.426751(9) 0.01617(5) Uani 1 1 d . . .
P1 P 0.31054(2) 0.35751(6) 0.36599(3) 0.01717(14) Uani 1 1 d . . .
I2 I 0.0000 0.69270(2) 0.2500 0.02498(7) Uani 1 2 d S . .
Pd2 Pd -0.00594(4) 0.47853(3) 0.23895(3) 0.01438(17) Uani 0.50 1 d P . .
P2 P 0.36354(3) 0.59939(6) 0.51720(3) 0.01831(15) Uani 1 1 d . . .
P3 P -0.06005(3) 0.45376(6) 0.29734(4) 0.02435(17) Uani 1 1 d . . .
C3 C -0.01539(19) 0.3167(4) 0.2178(2) 0.0159(11) Uani 0.50 1 d P . .
H3 H -0.0267 0.3173 0.1739 0.019 Uiso 0.50 1 d P . .
C11 C 0.37607(10) 0.2939(2) 0.47133(13) 0.0196(6) Uani 1 1 d . . .
C12 C 0.34020(10) 0.2541(2) 0.42041(13) 0.0189(6) Uani 1 1 d . . .
C13 C 0.32637(10) 0.1472(2) 0.41872(14) 0.0217(6) Uani 1 1 d . . .
H13 H 0.3041 0.1199 0.3829 0.026 Uiso 1 1 calc R . .
C14 C 0.34504(11) 0.0804(2) 0.46918(15) 0.0266(7) Uani 1 1 d . . .
H14 H 0.3355 0.0077 0.4680 0.032 Uiso 1 1 calc R . .
C15 C 0.37763(11) 0.1208(2) 0.52116(15) 0.0262(7) Uani 1 1 d . . .
H15 H 0.3893 0.0763 0.5565 0.031 Uiso 1 1 calc R . .
C16 C 0.39344(10) 0.2258(2) 0.52215(14) 0.0235(6) Uani 1 1 d . . .
H16 H 0.4164 0.2516 0.5579 0.028 Uiso 1 1 calc R . .
C21 C 0.43089(10) 0.4491(2) 0.52306(13) 0.0223(6) Uani 1 1 d . . .
C22 C 0.42107(10) 0.5405(2) 0.55357(13) 0.0214(6) Uani 1 1 d . . .
C23 C 0.45474(11) 0.5803(3) 0.60619(14) 0.0272(7) Uani 1 1 d . . .
H23 H 0.4476 0.6415 0.6273 0.033 Uiso 1 1 calc R . .
C24 C 0.49820(11) 0.5299(3) 0.62705(15) 0.0319(7) Uani 1 1 d . . .
H24 H 0.5210 0.5566 0.6627 0.038 Uiso 1 1 calc R . .
C25 C 0.50869(11) 0.4411(3) 0.59638(16) 0.0332(8) Uani 1 1 d . . .
H25 H 0.5387 0.4072 0.6108 0.040 Uiso 1 1 calc R . .
C26 C 0.47551(11) 0.4011(3) 0.54443(15) 0.0284(7) Uani 1 1 d . . .
H26 H 0.4832 0.3405 0.5233 0.034 Uiso 1 1 calc R . .
C31 C 0.32089(11) 0.3272(2) 0.28938(14) 0.0242(6) Uani 1 1 d . . .
H31 H 0.3103 0.2523 0.2777 0.029 Uiso 1 1 calc R . .
C32 C 0.24592(10) 0.3413(2) 0.35603(13) 0.0213(6) Uani 1 1 d . . .
H32 H 0.2305 0.4067 0.3337 0.026 Uiso 1 1 calc R . .
C36 C 0.22246(11) 0.2461(3) 0.31670(14) 0.0284(7) Uani 1 1 d . . .
H36A H 0.1881 0.2484 0.3116 0.043 Uiso 1 1 calc R . .
H36B H 0.2354 0.1795 0.3376 0.043 Uiso 1 1 calc R . .
H36C H 0.2289 0.2494 0.2757 0.043 Uiso 1 1 calc R . .
C35 C 0.23516(11) 0.3420(3) 0.41967(14) 0.0293(7) Uani 1 1 d . . .
H35A H 0.2007 0.3391 0.4139 0.044 Uiso 1 1 calc R . .
H35B H 0.2478 0.4076 0.4420 0.044 Uiso 1 1 calc R . .
H35C H 0.2501 0.2798 0.4438 0.044 Uiso 1 1 calc R . .
C34 C 0.29222(11) 0.4026(3) 0.23943(14) 0.0282(7) Uani 1 1 d . . .
H34A H 0.3003 0.3896 0.2000 0.042 Uiso 1 1 calc R . .
H34B H 0.2998 0.4768 0.2524 0.042 Uiso 1 1 calc R . .
H34C H 0.2582 0.3899 0.2338 0.042 Uiso 1 1 calc R . .
C33 C 0.37407(12) 0.3354(3) 0.29457(16) 0.0328(7) Uani 1 1 d . . .
H33A H 0.3800 0.3161 0.2546 0.049 Uiso 1 1 calc R . .
H33B H 0.3915 0.2865 0.3270 0.049 Uiso 1 1 calc R . .
H33C H 0.3848 0.4088 0.3055 0.049 Uiso 1 1 calc R . .
C43 C 0.40940(14) 0.7730(3) 0.48481(17) 0.0411(9) Uani 1 1 d . . .
H43A H 0.4053 0.7328 0.4459 0.062 Uiso 1 1 calc R . .
H43B H 0.4399 0.7541 0.5137 0.062 Uiso 1 1 calc R . .
H43C H 0.4088 0.8497 0.4759 0.062 Uiso 1 1 calc R . .
C42 C 0.32747(11) 0.5722(2) 0.57239(13) 0.0250(6) Uani 1 1 d . . .
H42 H 0.3428 0.6090 0.6126 0.030 Uiso 1 1 calc R . .
C41 C 0.36929(12) 0.7455(2) 0.51405(14) 0.0273(7) Uani 1 1 d . . .
H41 H 0.3394 0.7717 0.4844 0.033 Uiso 1 1 calc R . .
C44 C 0.37399(14) 0.8065(3) 0.57491(15) 0.0379(8) Uani 1 1 d . . .
H44A H 0.3739 0.8835 0.5668 0.057 Uiso 1 1 calc R . .
H44B H 0.4038 0.7866 0.6050 0.057 Uiso 1 1 calc R . .
H44C H 0.3472 0.7886 0.5919 0.057 Uiso 1 1 calc R . .
C45 C 0.32662(12) 0.4521(3) 0.58528(15) 0.0311(7) Uani 1 1 d . . .
H45A H 0.3111 0.4145 0.5466 0.047 Uiso 1 1 calc R . .
H45B H 0.3089 0.4391 0.6164 0.047 Uiso 1 1 calc R . .
H45C H 0.3592 0.4259 0.6011 0.047 Uiso 1 1 calc R . .
C46 C 0.27719(12) 0.6163(3) 0.54834(16) 0.0349(8) Uani 1 1 d . . .
H46A H 0.2787 0.6935 0.5416 0.052 Uiso 1 1 calc R . .
H46B H 0.2592 0.6026 0.5791 0.052 Uiso 1 1 calc R . .
H46C H 0.2614 0.5813 0.5089 0.052 Uiso 1 1 calc R . .
C51 C -0.11538(11) 0.5207(2) 0.25533(13) 0.0237(6) Uani 1 1 d . . .
H51 H -0.1090 0.5993 0.2584 0.028 Uiso 1 1 calc R . .
C52 C -0.05156(12) 0.4810(3) 0.38051(15) 0.0330(8) Uani 1 1 d . . .
H52 H -0.0791 0.4500 0.3934 0.040 Uiso 1 1 calc R . .
C53 C -0.15841(11) 0.5008(3) 0.28087(15) 0.0311(7) Uani 1 1 d . . .
H53A H -0.1846 0.5474 0.2594 0.047 Uiso 1 1 calc R . .
H53B H -0.1499 0.5163 0.3256 0.047 Uiso 1 1 calc R . .
H53C H -0.1683 0.4260 0.2740 0.047 Uiso 1 1 calc R . .
C54 C -0.12646(15) 0.4913(3) 0.18617(15) 0.0427(9) Uani 1 1 d . . .
H54A H -0.1547 0.5304 0.1630 0.064 Uiso 1 1 calc R . .
H54B H -0.1324 0.4143 0.1812 0.064 Uiso 1 1 calc R . .
H54C H -0.0994 0.5104 0.1700 0.064 Uiso 1 1 calc R . .
C55 C -0.04938(15) 0.6002(3) 0.39489(19) 0.0514(8) Uani 1 1 d . . .
H55A H -0.0231 0.6325 0.3815 0.077 Uiso 1 1 calc R . .
H55B H -0.0442 0.6107 0.4398 0.077 Uiso 1 1 calc R . .
H55C H -0.0794 0.6339 0.3726 0.077 Uiso 1 1 calc R . .
C56 C -0.00661(14) 0.4238(3) 0.41657(19) 0.0514(8) Uani 1 1 d . . .
H56A H -0.0084 0.3483 0.4046 0.077 Uiso 1 1 calc R . .
H56B H -0.0036 0.4297 0.4614 0.077 Uiso 1 1 calc R . .
H56C H 0.0211 0.4568 0.4070 0.077 Uiso 1 1 calc R . .
C61 C -0.07152(11) 0.3109(2) 0.28764(15) 0.0274(3) Uani 1 1 d . . .
C62 C -0.10734(11) 0.2546(2) 0.30357(15) 0.0274(3) Uani 1 1 d . . .
H62 H -0.1254 0.2876 0.3283 0.033 Uiso 1 1 calc R . .
C63 C -0.11705(11) 0.1501(2) 0.28348(14) 0.0274(3) Uani 1 1 d . . .
H63 H -0.1409 0.1106 0.2957 0.033 Uiso 1 1 calc R . .

loop_
_atom_site_aniso_label
_atom_site_aniso_U_11
_atom_site_aniso_U_22
_atom_site_aniso_U_33
_atom_site_aniso_U_23
_atom_site_aniso_U_13
_atom_site_aniso_U_12
C67 0.0314(8) 0.0218(7) 0.0286(8) 0.0054(6) 0.0073(6) 0.0044(6)
C69 0.0314(8) 0.0218(7) 0.0286(8) 0.0054(6) 0.0073(6) 0.0044(6)
C66 0.0314(8) 0.0218(7) 0.0286(8) 0.0054(6) 0.0073(6) 0.0044(6)
C70 0.0314(8) 0.0218(7) 0.0286(8) 0.0054(6) 0.0073(6) 0.0044(6)
C64 0.0314(8) 0.0218(7) 0.0286(8) 0.0054(6) 0.0073(6) 0.0044(6)
I1 0.02500(10) 0.02238(10) 0.02091(10) 0.00127(8) 0.00117(7) 0.00766(8)
C1 0.0168(13) 0.0186(14) 0.0219(14) 0.0010(11) 0.0033(11) 0.0022(11)
Pd1 0.01689(11) 0.01471(10) 0.01510(10) -0.00037(8) 0.00102(8) 0.00119(8)
P1 0.0174(3) 0.0165(3) 0.0172(3) -0.0013(3) 0.0038(3) -0.0015(3)
I2 0.02895(15) 0.01508(13) 0.03130(15) 0.000 0.00867(12) 0.000
Pd2 0.0151(5) 0.01367(16) 0.0144(6) -0.00026(16) 0.0039(4) -0.00090(19)
P2 0.0227(4) 0.0170(4) 0.0142(3) 0.0005(3) 0.0030(3) -0.0006(3)
P3 0.0224(4) 0.0174(4) 0.0386(5) 0.0059(3) 0.0173(3) 0.0053(3)
C3 0.019(3) 0.012(3) 0.015(3) -0.001(2) 0.003(2) 0.000(2)
C11 0.0200(14) 0.0182(14) 0.0221(14) -0.0006(11) 0.0082(12) 0.0031(11)
C12 0.0202(14) 0.0187(14) 0.0194(14) 0.0006(11) 0.0085(11) 0.0017(11)
C13 0.0210(14) 0.0192(14) 0.0259(15) -0.0044(12) 0.0080(12) -0.0020(12)
C14 0.0257(15) 0.0167(14) 0.0402(18) 0.0022(13) 0.0138(14) -0.0005(12)
C15 0.0258(16) 0.0245(16) 0.0295(16) 0.0080(13) 0.0098(13) 0.0048(13)
C16 0.0209(14) 0.0237(15) 0.0247(15) 0.0007(12) 0.0038(12) 0.0036(12)
C21 0.0219(14) 0.0200(15) 0.0221(15) 0.0044(12) 0.0006(12) -0.0035(12)
C22 0.0223(15) 0.0191(14) 0.0198(14) 0.0039(12) 0.0004(12) -0.0041(12)
C23 0.0312(17) 0.0255(16) 0.0211(15) 0.0004(13) 0.0004(13) -0.0066(13)
C24 0.0263(16) 0.0344(18) 0.0266(16) 0.0044(14) -0.0077(13) -0.0099(14)
C25 0.0227(16) 0.0343(18) 0.0356(18) 0.0100(15) -0.0049(14) -0.0003(14)
C26 0.0240(16) 0.0258(16) 0.0327(17) 0.0037(13) 0.0026(13) 0.0015(13)
C31 0.0338(17) 0.0190(15) 0.0228(15) -0.0023(12) 0.0130(13) -0.0039(13)
C32 0.0182(14) 0.0252(15) 0.0190(14) 0.0011(12) 0.0025(11) -0.0017(12)
C36 0.0251(16) 0.0326(17) 0.0253(16) -0.0001(13) 0.0027(13) -0.0116(13)
C35 0.0221(15) 0.0432(19) 0.0239(16) 0.0001(14) 0.0085(12) 0.0001(14)
C34 0.0326(17) 0.0327(17) 0.0199(15) 0.0000(13) 0.0082(13) -0.0071(14)
C33 0.0361(18) 0.0329(18) 0.0364(18) 0.0045(15) 0.0221(15) 0.0063(15)
C43 0.063(2) 0.0269(18) 0.0349(19) 0.0042(15) 0.0153(18) -0.0096(17)
C42 0.0326(17) 0.0272(16) 0.0161(14) -0.0020(12) 0.0079(12) -0.0010(13)
C41 0.0416(18) 0.0155(14) 0.0217(15) -0.0001(12) 0.0030(13) -0.0004(13)
C44 0.064(2) 0.0196(16) 0.0281(17) -0.0039(14) 0.0084(16) -0.0028(16)
C45 0.0361(18) 0.0337(18) 0.0255(16) 0.0065(14) 0.0117(14) -0.0040(14)
C46 0.0369(19) 0.040(2) 0.0322(18) -0.0024(15) 0.0166(15) 0.0060(16)
C51 0.0300(16) 0.0200(15) 0.0185(14) 0.0022(12) 0.0018(12) 0.0046(12)
C52 0.0280(17) 0.0357(19) 0.0297(17) 0.0130(14) -0.0021(13) -0.0003(14)
C53 0.0219(15) 0.0398(19) 0.0288(17) -0.0050(14) 0.0018(13) 0.0120(14)
C54 0.063(2) 0.043(2) 0.0216(17) -0.0002(15) 0.0094(16) -0.0166(19)
C55 0.0472(16) 0.0444(16) 0.0484(17) 0.0065(13) -0.0123(13) 0.0077(13)
C56 0.0472(16) 0.0444(16) 0.0484(17) 0.0065(13) -0.0123(13) 0.0077(13)
C61 0.0314(8) 0.0218(7) 0.0286(8) 0.0054(6) 0.0073(6) 0.0044(6)
C62 0.0314(8) 0.0218(7) 0.0286(8) 0.0054(6) 0.0073(6) 0.0044(6)
C63 0.0314(8) 0.0218(7) 0.0286(8) 0.0054(6) 0.0073(6) 0.0044(6)

_geom_special_details            
; 
 All esds (except the esd in the dihedral angle between two l.s. planes) 
 are estimated using the full covariance matrix.  The cell esds are taken 
 into account individually in the estimation of esds in distances, angles 
 and torsion angles; correlations between esds in cell parameters are only 
 used when they are defined by crystal symmetry.  An approximate (isotropic) 
 treatment of cell esds is used for estimating esds involving l.s. planes. 
;

loop_
_geom_bond_atom_site_label_1
_geom_bond_atom_site_label_2
_geom_bond_distance
_geom_bond_site_symmetry_2
_geom_bond_publ_flag
C67 C69 1.391(9) . ?
C67 C61 1.427(7) . ?
C67 C3 1.525(8) 2 ?
C67 C3 1.572(8) . ?
C69 C64 1.602(7) . ?
C69 H69 0.9500 . ?
C66 C70 1.406(9) . ?
C66 C61 1.446(7) . ?
C66 C3 1.508(8) . ?
C70 C64 1.211(7) . ?
C70 H70 0.9500 . ?
C64 C63 1.379(4) . ?
C64 H64 0.9500 . ?
I1 Pd1 2.6887(4) . ?
C1 C11 1.515(4) . ?
C1 C21 1.524(4) . ?
C1 Pd1 2.080(3) . ?
C1 H1 1.0000 . ?
Pd1 P2 2.2744(8) . ?
Pd1 P1 2.3144(8) . ?
P1 C12 1.827(3) . ?
P1 C31 1.847(3) . ?
P1 C32 1.851(3) . ?
I2 Pd2 2.6930(6) . ?
I2 Pd2 2.6930(6) 2 ?
Pd2 Pd2 0.5212(9) 2 ?
Pd2 C3 2.082(5) . ?
Pd2 C3 2.259(5) 2 ?
Pd2 P3 2.2968(15) 2 ?
Pd2 P3 2.3151(15) . ?
P2 C22 1.816(3) . ?
P2 C41 1.839(3) . ?
P2 C42 1.848(3) . ?
P3 C61 1.821(3) . ?
P3 C52 1.833(4) . ?
P3 C51 1.840(3) . ?
P3 Pd2 2.2968(15) 2 ?
C3 C3 1.478(10) 2 ?
C3 C67 1.525(8) 2 ?
C3 Pd2 2.259(5) 2 ?
C3 H3 0.9440 . ?
C11 C16 1.400(4) . ?
C11 C12 1.414(4) . ?
C12 C13 1.395(4) . ?
C13 C14 1.390(4) . ?
C13 H13 0.9500 . ?
C14 C15 1.384(5) . ?
C14 H14 0.9500 . ?
C15 C16 1.391(4) . ?
C15 H15 0.9500 . ?
C16 H16 0.9500 . ?
C21 C22 1.398(4) . ?
C21 C26 1.398(4) . ?
C22 C23 1.406(4) . ?
C23 C24 1.382(5) . ?
C23 H23 0.9500 . ?
C24 C25 1.380(5) . ?
C24 H24 0.9500 . ?
C25 C26 1.390(4) . ?
C25 H25 0.9500 . ?
C26 H26 0.9500 . ?
C31 C34 1.528(4) . ?
C31 C33 1.529(4) . ?
C31 H31 1.0000 . ?
C32 C35 1.529(4) . ?
C32 C36 1.529(4) . ?
C32 H32 1.0000 . ?
C36 H36A 0.9800 . ?
C36 H36B 0.9800 . ?
C36 H36C 0.9800 . ?
C35 H35A 0.9800 . ?
C35 H35B 0.9800 . ?
C35 H35C 0.9800 . ?
C34 H34A 0.9800 . ?
C34 H34B 0.9800 . ?
C34 H34C 0.9800 . ?
C33 H33A 0.9800 . ?
C33 H33B 0.9800 . ?
C33 H33C 0.9800 . ?
C43 C41 1.521(5) . ?
C43 H43A 0.9800 . ?
C43 H43B 0.9800 . ?
C43 H43C 0.9800 . ?
C42 C46 1.526(4) . ?
C42 C45 1.532(4) . ?
C42 H42 1.0000 . ?
C41 C44 1.529(4) . ?
C41 H41 1.0000 . ?
C44 H44A 0.9800 . ?
C44 H44B 0.9800 . ?
C44 H44C 0.9800 . ?
C45 H45A 0.9800 . ?
C45 H45B 0.9800 . ?
C45 H45C 0.9800 . ?
C46 H46A 0.9800 . ?
C46 H46B 0.9800 . ?
C46 H46C 0.9800 . ?
C51 C53 1.529(4) . ?
C51 C54 1.531(4) . ?
C51 H51 1.0000 . ?
C52 C55 1.523(5) . ?
C52 C56 1.523(5) . ?
C52 H52 1.0000 . ?
C53 H53A 0.9800 . ?
C53 H53B 0.9800 . ?
C53 H53C 0.9800 . ?
C54 H54A 0.9800 . ?
C54 H54B 0.9800 . ?
C54 H54C 0.9800 . ?
C55 H55A 0.9800 . ?
C55 H55B 0.9800 . ?
C55 H55C 0.9800 . ?
C56 H56A 0.9800 . ?
C56 H56B 0.9800 . ?
C56 H56C 0.9800 . ?
C61 C62 1.382(4) . ?
C62 C63 1.387(4) . ?
C62 H62 0.9500 . ?
C63 H63 0.9500 . ?

loop_
_geom_angle_atom_site_label_1
_geom_angle_atom_site_label_2
_geom_angle_atom_site_label_3
_geom_angle
_geom_angle_site_symmetry_1
_geom_angle_site_symmetry_3
_geom_angle_publ_flag
C69 C67 C61 114.1(6) . . ?
C69 C67 C3 124.8(6) . 2 ?
C61 C67 C3 121.1(5) . 2 ?
C69 C67 C3 98.6(5) . . ?
C61 C67 C3 115.6(5) . . ?
C3 C67 C3 57.0(4) 2 . ?
C67 C69 C64 119.0(5) . . ?
C67 C69 H69 120.5 . . ?
C64 C69 H69 120.5 . . ?
C70 C66 C61 120.9(5) . . ?
C70 C66 C3 120.4(6) . . ?
C61 C66 C3 118.5(5) . . ?
C64 C70 C66 120.1(6) . . ?
C64 C70 H70 120.0 . . ?
C66 C70 H70 120.0 . . ?
C70 C64 C63 123.1(4) . . ?
C63 C64 C69 116.5(3) . . ?
C70 C64 H64 118.4 . . ?
C63 C64 H64 118.4 . . ?
C69 C64 H64 118.6 . . ?
C11 C1 C21 116.6(2) . . ?
C11 C1 Pd1 109.52(18) . . ?
C21 C1 Pd1 116.03(19) . . ?
C11 C1 H1 104.4 . . ?
C21 C1 H1 104.4 . . ?
Pd1 C1 H1 104.4 . . ?
C1 Pd1 P2 84.02(8) . . ?
C1 Pd1 P1 82.51(8) . . ?
P2 Pd1 P1 155.68(3) . . ?
C1 Pd1 I1 171.75(8) . . ?
P2 Pd1 I1 98.17(2) . . ?
P1 Pd1 I1 98.05(2) . . ?
C12 P1 C31 107.58(13) . . ?
C12 P1 C32 106.93(13) . . ?
C31 P1 C32 106.07(13) . . ?
C12 P1 Pd1 98.88(9) . . ?
C31 P1 Pd1 126.19(10) . . ?
C32 P1 Pd1 109.73(10) . . ?
Pd2 Pd2 C3 103.23(14) 2 . ?
Pd2 Pd2 C3 63.79(13) 2 2 ?
C3 Pd2 C3 39.5(3) . 2 ?
Pd2 Pd2 P3 85.5(3) 2 2 ?
C3 Pd2 P3 82.08(15) . 2 ?
C3 Pd2 P3 82.34(14) 2 2 ?
Pd2 Pd2 P3 81.5(3) 2 . ?
C3 Pd2 P3 85.84(15) . . ?
C3 Pd2 P3 78.03(14) 2 . ?
P3 Pd2 P3 159.77(4) 2 . ?
Pd2 Pd2 I2 84.447(10) 2 . ?
C3 Pd2 I2 172.19(14) . . ?
C3 Pd2 I2 148.20(13) 2 . ?
P3 Pd2 I2 97.28(4) 2 . ?
P3 Pd2 I2 96.84(4) . . ?
C22 P2 C41 109.72(14) . . ?
C22 P2 C42 104.53(14) . . ?
C41 P2 C42 106.38(14) . . ?
C22 P2 Pd1 103.82(10) . . ?
C41 P2 Pd1 119.19(10) . . ?
C42 P2 Pd1 112.27(10) . . ?
C61 P3 C52 105.90(15) . . ?
C61 P3 C51 106.11(14) . . ?
C52 P3 C51 107.14(14) . . ?
C61 P3 Pd2 103.64(11) . 2 ?
C52 P3 Pd2 115.31(11) . 2 ?
C51 P3 Pd2 117.68(10) . 2 ?
C61 P3 Pd2 101.32(11) . . ?
C52 P3 Pd2 127.68(11) . . ?
C51 P3 Pd2 106.91(10) . . ?
C3 C3 C66 88.5(5) 2 . ?
C3 C3 C67 63.1(4) 2 2 ?
C66 C3 C67 116.1(5) . 2 ?
C3 C3 C67 59.9(4) 2 . ?
C67 C3 C67 97.9(5) 2 . ?
C3 C3 Pd2 76.70(14) 2 . ?
C66 C3 Pd2 116.9(4) . . ?
C67 C3 Pd2 110.4(4) 2 . ?
C67 C3 Pd2 108.1(4) . . ?
C3 C3 Pd2 63.76(13) 2 2 ?
C66 C3 Pd2 115.1(4) . 2 ?
C67 C3 Pd2 101.8(4) 2 2 ?
C67 C3 Pd2 100.5(3) . 2 ?
C3 C3 H3 163.8 2 . ?
C66 C3 H3 105.9 . . ?
C67 C3 H3 103.0 2 . ?
C67 C3 H3 133.8 . . ?
Pd2 C3 H3 102.4 . . ?
Pd2 C3 H3 114.5 2 . ?
C16 C11 C12 117.8(3) . . ?
C16 C11 C1 124.5(3) . . ?
C12 C11 C1 117.7(2) . . ?
C13 C12 C11 120.5(3) . . ?
C13 C12 P1 125.4(2) . . ?
C11 C12 P1 113.7(2) . . ?
C14 C13 C12 120.4(3) . . ?
C14 C13 H13 119.8 . . ?
C12 C13 H13 119.8 . . ?
C15 C14 C13 119.4(3) . . ?
C15 C14 H14 120.3 . . ?
C13 C14 H14 120.3 . . ?
C14 C15 C16 120.7(3) . . ?
C14 C15 H15 119.7 . . ?
C16 C15 H15 119.7 . . ?
C15 C16 C11 121.0(3) . . ?
C15 C16 H16 119.5 . . ?
C11 C16 H16 119.5 . . ?
C22 C21 C26 118.6(3) . . ?
C22 C21 C1 120.5(3) . . ?
C26 C21 C1 120.9(3) . . ?
C21 C22 C23 120.4(3) . . ?
C21 C22 P2 113.6(2) . . ?
C23 C22 P2 126.0(2) . . ?
C24 C23 C22 119.7(3) . . ?
C24 C23 H23 120.1 . . ?
C22 C23 H23 120.1 . . ?
C25 C24 C23 120.3(3) . . ?
C25 C24 H24 119.8 . . ?
C23 C24 H24 119.8 . . ?
C24 C25 C26 120.3(3) . . ?
C24 C25 H25 119.8 . . ?
C26 C25 H25 119.8 . . ?
C25 C26 C21 120.6(3) . . ?
C25 C26 H26 119.7 . . ?
C21 C26 H26 119.7 . . ?
C34 C31 C33 111.3(2) . . ?
C34 C31 P1 110.7(2) . . ?
C33 C31 P1 109.1(2) . . ?
C34 C31 H31 108.6 . . ?
C33 C31 H31 108.6 . . ?
P1 C31 H31 108.6 . . ?
C35 C32 C36 111.3(3) . . ?
C35 C32 P1 109.90(19) . . ?
C36 C32 P1 116.2(2) . . ?
C35 C32 H32 106.2 . . ?
C36 C32 H32 106.2 . . ?
P1 C32 H32 106.2 . . ?
C32 C36 H36A 109.5 . . ?
C32 C36 H36B 109.5 . . ?
H36A C36 H36B 109.5 . . ?
C32 C36 H36C 109.5 . . ?
H36A C36 H36C 109.5 . . ?
H36B C36 H36C 109.5 . . ?
C32 C35 H35A 109.5 . . ?
C32 C35 H35B 109.5 . . ?
H35A C35 H35B 109.5 . . ?
C32 C35 H35C 109.5 . . ?
H35A C35 H35C 109.5 . . ?
H35B C35 H35C 109.5 . . ?
C31 C34 H34A 109.5 . . ?
C31 C34 H34B 109.5 . . ?
H34A C34 H34B 109.5 . . ?
C31 C34 H34C 109.5 . . ?
H34A C34 H34C 109.5 . . ?
H34B C34 H34C 109.5 . . ?
C31 C33 H33A 109.5 . . ?
C31 C33 H33B 109.5 . . ?
H33A C33 H33B 109.5 . . ?
C31 C33 H33C 109.5 . . ?
H33A C33 H33C 109.5 . . ?
H33B C33 H33C 109.5 . . ?
C41 C43 H43A 109.5 . . ?
C41 C43 H43B 109.5 . . ?
H43A C43 H43B 109.5 . . ?
C41 C43 H43C 109.5 . . ?
H43A C43 H43C 109.5 . . ?
H43B C43 H43C 109.5 . . ?
C46 C42 C45 111.0(3) . . ?
C46 C42 P2 111.3(2) . . ?
C45 C42 P2 110.2(2) . . ?
C46 C42 H42 108.0 . . ?
C45 C42 H42 108.0 . . ?
P2 C42 H42 108.0 . . ?
C43 C41 C44 111.5(3) . . ?
C43 C41 P2 109.2(2) . . ?
C44 C41 P2 116.8(2) . . ?
C43 C41 H41 106.2 . . ?
C44 C41 H41 106.2 . . ?
P2 C41 H41 106.2 . . ?
C41 C44 H44A 109.5 . . ?
C41 C44 H44B 109.5 . . ?
H44A C44 H44B 109.5 . . ?
C41 C44 H44C 109.5 . . ?
H44A C44 H44C 109.5 . . ?
H44B C44 H44C 109.5 . . ?
C42 C45 H45A 109.5 . . ?
C42 C45 H45B 109.5 . . ?
H45A C45 H45B 109.5 . . ?
C42 C45 H45C 109.5 . . ?
H45A C45 H45C 109.5 . . ?
H45B C45 H45C 109.5 . . ?
C42 C46 H46A 109.5 . . ?
C42 C46 H46B 109.5 . . ?
H46A C46 H46B 109.5 . . ?
C42 C46 H46C 109.5 . . ?
H46A C46 H46C 109.5 . . ?
H46B C46 H46C 109.5 . . ?
C53 C51 C54 111.0(3) . . ?
C53 C51 P3 115.7(2) . . ?
C54 C51 P3 109.0(2) . . ?
C53 C51 H51 106.9 . . ?
C54 C51 H51 106.9 . . ?
P3 C51 H51 106.9 . . ?
C55 C52 C56 111.5(3) . . ?
C55 C52 P3 112.4(2) . . ?
C56 C52 P3 108.2(3) . . ?
C55 C52 H52 108.2 . . ?
C56 C52 H52 108.2 . . ?
P3 C52 H52 108.2 . . ?
C51 C53 H53A 109.5 . . ?
C51 C53 H53B 109.5 . . ?
H53A C53 H53B 109.5 . . ?
C51 C53 H53C 109.5 . . ?
H53A C53 H53C 109.5 . . ?
H53B C53 H53C 109.5 . . ?
C51 C54 H54A 109.5 . . ?
C51 C54 H54B 109.5 . . ?
H54A C54 H54B 109.5 . . ?
C51 C54 H54C 109.5 . . ?
H54A C54 H54C 109.5 . . ?
H54B C54 H54C 109.5 . . ?
C52 C55 H55A 109.5 . . ?
C52 C55 H55B 109.5 . . ?
H55A C55 H55B 109.5 . . ?
C52 C55 H55C 109.5 . . ?
H55A C55 H55C 109.5 . . ?
H55B C55 H55C 109.5 . . ?
C52 C56 H56A 109.5 . . ?
C52 C56 H56B 109.5 . . ?
H56A C56 H56B 109.5 . . ?
C52 C56 H56C 109.5 . . ?
H56A C56 H56C 109.5 . . ?
H56B C56 H56C 109.5 . . ?
C62 C61 C67 123.3(4) . . ?
C62 C61 C66 114.2(4) . . ?
C62 C61 P3 126.7(2) . . ?
C67 C61 P3 109.1(3) . . ?
C66 C61 P3 115.6(3) . . ?
C61 C62 C63 120.1(3) . . ?
C61 C62 H62 119.9 . . ?
C63 C62 H62 119.9 . . ?
C64 C63 C62 119.7(3) . . ?
C64 C63 H63 120.1 . . ?
C62 C63 H63 120.1 . . ?

_diffrn_measured_fraction_theta_max 1.000
_diffrn_reflns_theta_full        25.00
_diffrn_measured_fraction_theta_full 1.000
_refine_diff_density_max         1.412
_refine_diff_density_min         -1.244
_refine_diff_density_rms         0.074
_iucr_refine_instructions_details 
;
TITL cc56 in C2/c
CELL 0.71073  29.1761  12.5150  22.2465  90.000 105.315  90.000
ZERR   12.00   0.0056   0.0021   0.0037   0.000   0.004   0.000
LATT  7
SYMM -X, Y, 0.5-Z
SFAC C H P PD I
UNIT 300 444 24 12 12
LIST 6 ! automatically inserted. Change 6 to 4 for CHECKCIF!!
TEMP -153.140
SIZE 0.0098 0.0172 0.0221
 
L.S. 4
BOND $H
FMAP 2
PLAN 20
Omit 2 0 0
 
Omit 0 50
Acta 50
 
WGHT    0.012300   3.962101
FVAR       0.02503
Part 2
C67   1   -0.032565    0.260841    0.271276    10.50000    0.03140    0.02177 =
         0.02860    0.00543    0.00734    0.00437
C69   1   -0.043055    0.160591    0.244145    10.50000    0.03140    0.02177 =
         0.02860    0.00543    0.00734    0.00437
AFIX  43
H69   2   -0.021537    0.126239    0.224966    10.50000   -1.20000
AFIX   0
 
Part 1
 
C66   1   -0.052659    0.259020    0.241219    10.50000    0.03140    0.02177 =
         0.02860    0.00543    0.00734    0.00437
C70   1   -0.066030    0.154072    0.221611    10.50000    0.03140    0.02177 =
         0.02860    0.00543    0.00734    0.00437
AFIX  43
H70   2   -0.054727    0.122477    0.189427    10.50000   -1.20000
AFIX   0
Part 0
C64   1   -0.091943    0.103915    0.245711    11.00000    0.03140    0.02177 =
         0.02860    0.00543    0.00734    0.00437
AFIX  43
H64   2   -0.095125    0.029197    0.238241    11.00000   -1.20000
AFIX   0
 
I1    5    0.271888    0.646317    0.365308    11.00000    0.02500    0.02238 =
         0.02091    0.00127    0.00117    0.00766
C1    1    0.394370    0.405818    0.466059    11.00000    0.01683    0.01858 =
         0.02189    0.00099    0.00334    0.00220
AFIX  13
H1    2    0.412136    0.399835    0.433428    11.00000   -1.20000
AFIX   0
PD1   4    0.337605    0.506345    0.426751    11.00000    0.01689    0.01471 =
         0.01510   -0.00037    0.00102    0.00119
P1    3    0.310545    0.357513    0.365988    11.00000    0.01742    0.01651 =
         0.01718   -0.00126    0.00383   -0.00155
I2    5    0.000000    0.692701    0.250000    10.50000    0.02895    0.01508 =
         0.03130    0.00000    0.00867    0.00000
PD2   4   -0.005935    0.478531    0.238951    10.50000    0.01511    0.01367 =
         0.01438   -0.00026    0.00392   -0.00090
P2    3    0.363541    0.599390    0.517198    11.00000    0.02269    0.01696 =
         0.01422    0.00055    0.00300   -0.00057
P3    3   -0.060048    0.453759    0.297345    11.00000    0.02241    0.01736 =
         0.03855    0.00594    0.01732    0.00530
 
C3    1   -0.015390    0.316665    0.217764    10.50000    0.01909    0.01223 =
         0.01536   -0.00103    0.00271   -0.00017
AFIX   1
H3    2   -0.026700    0.317300    0.173900    10.50000   -1.20000
AFIX   0
 
C11   1    0.376068    0.293900    0.471335    11.00000    0.01999    0.01823 =
         0.02212   -0.00065    0.00819    0.00313
C12   1    0.340205    0.254080    0.420414    11.00000    0.02024    0.01874 =
         0.01943    0.00065    0.00849    0.00167
C13   1    0.326373    0.147193    0.418721    11.00000    0.02097    0.01921 =
         0.02587   -0.00443    0.00804   -0.00199
AFIX  43
H13   2    0.304060    0.119871    0.382871    11.00000   -1.20000
AFIX   0
C14   1    0.345043    0.080420    0.469177    11.00000    0.02573    0.01669 =
         0.04020    0.00215    0.01380   -0.00055
AFIX  43
H14   2    0.335517    0.007693    0.467993    11.00000   -1.20000
AFIX   0
C15   1    0.377632    0.120786    0.521162    11.00000    0.02585    0.02454 =
         0.02952    0.00801    0.00980    0.00483
AFIX  43
H15   2    0.389316    0.076339    0.556513    11.00000   -1.20000
AFIX   0
C16   1    0.393439    0.225760    0.522154    11.00000    0.02089    0.02366 =
         0.02466    0.00071    0.00378    0.00359
AFIX  43
H16   2    0.416370    0.251620    0.557856    11.00000   -1.20000
AFIX   0
C21   1    0.430895    0.449127    0.523055    11.00000    0.02188    0.02000 =
         0.02206    0.00443    0.00060   -0.00347
C22   1    0.421066    0.540511    0.553571    11.00000    0.02231    0.01914 =
         0.01980    0.00388    0.00035   -0.00408
C23   1    0.454737    0.580266    0.606194    11.00000    0.03122    0.02546 =
         0.02113    0.00043    0.00043   -0.00663
AFIX  43
H23   2    0.447642    0.641484    0.627337    11.00000   -1.20000
AFIX   0
C24   1    0.498202    0.529936    0.627047    11.00000    0.02634    0.03440 =
         0.02656    0.00439   -0.00771   -0.00992
AFIX  43
H24   2    0.520977    0.556602    0.662660    11.00000   -1.20000
AFIX   0
C25   1    0.508686    0.441106    0.596383    11.00000    0.02267    0.03428 =
         0.03555    0.00997   -0.00494   -0.00030
AFIX  43
H25   2    0.538712    0.407161    0.610846    11.00000   -1.20000
AFIX   0
C26   1    0.475508    0.401079    0.544429    11.00000    0.02398    0.02583 =
         0.03266    0.00371    0.00256    0.00145
AFIX  43
H26   2    0.483219    0.340536    0.523259    11.00000   -1.20000
AFIX   0
C31   1    0.320885    0.327244    0.289382    11.00000    0.03384    0.01899 =
         0.02278   -0.00229    0.01298   -0.00389
AFIX  13
H31   2    0.310343    0.252288    0.277689    11.00000   -1.20000
AFIX   0
C32   1    0.245916    0.341338    0.356031    11.00000    0.01823    0.02517 =
         0.01904    0.00113    0.00253   -0.00172
AFIX  13
H32   2    0.230525    0.406739    0.333730    11.00000   -1.20000
AFIX   0
C36   1    0.222461    0.246092    0.316697    11.00000    0.02510    0.03264 =
         0.02530   -0.00007    0.00268   -0.01159
AFIX 137
H36A  2    0.188070    0.248361    0.311605    11.00000   -1.50000
H36B  2    0.235385    0.179503    0.337607    11.00000   -1.50000
H36C  2    0.228898    0.249375    0.275673    11.00000   -1.50000
AFIX   0
C35   1    0.235165    0.342033    0.419673    11.00000    0.02206    0.04324 =
         0.02387    0.00015    0.00849    0.00011
AFIX 137
H35A  2    0.200710    0.339088    0.413930    11.00000   -1.50000
H35B  2    0.247811    0.407608    0.442049    11.00000   -1.50000
H35C  2    0.250083    0.279849    0.443833    11.00000   -1.50000
AFIX   0
C34   1    0.292224    0.402635    0.239428    11.00000    0.03264    0.03272 =
         0.01992    0.00000    0.00824   -0.00707
AFIX 137
H34A  2    0.300280    0.389552    0.199998    11.00000   -1.50000
H34B  2    0.299793    0.476819    0.252407    11.00000   -1.50000
H34C  2    0.258211    0.389898    0.233831    11.00000   -1.50000
AFIX   0
C33   1    0.374065    0.335383    0.294572    11.00000    0.03613    0.03294 =
         0.03638    0.00451    0.02210    0.00634
AFIX 137
H33A  2    0.379967    0.316142    0.254573    11.00000   -1.50000
H33B  2    0.391507    0.286459    0.327002    11.00000   -1.50000
H33C  2    0.384817    0.408764    0.305469    11.00000   -1.50000
AFIX   0
C43   1    0.409397    0.772969    0.484813    11.00000    0.06269    0.02692 =
         0.03494    0.00419    0.01534   -0.00960
AFIX 137
H43A  2    0.405310    0.732789    0.445942    11.00000   -1.50000
H43B  2    0.439927    0.754103    0.513735    11.00000   -1.50000
H43C  2    0.408798    0.849727    0.475921    11.00000   -1.50000
AFIX   0
C42   1    0.327473    0.572219    0.572393    11.00000    0.03257    0.02721 =
         0.01611   -0.00204    0.00790   -0.00105
AFIX  13
H42   2    0.342847    0.608972    0.612574    11.00000   -1.20000
AFIX   0
C41   1    0.369295    0.745490    0.514047    11.00000    0.04165    0.01546 =
         0.02171   -0.00007    0.00298   -0.00037
AFIX  13
H41   2    0.339400    0.771714    0.484377    11.00000   -1.20000
AFIX   0
C44   1    0.373986    0.806538    0.574909    11.00000    0.06379    0.01960 =
         0.02813   -0.00391    0.00845   -0.00280
AFIX 137
H44A  2    0.373924    0.883521    0.566824    11.00000   -1.50000
H44B  2    0.403834    0.786643    0.604992    11.00000   -1.50000
H44C  2    0.347206    0.788578    0.591920    11.00000   -1.50000
AFIX   0
C45   1    0.326616    0.452120    0.585283    11.00000    0.03609    0.03367 =
         0.02552    0.00653    0.01168   -0.00401
AFIX 137
H45A  2    0.311143    0.414521    0.546605    11.00000   -1.50000
H45B  2    0.308919    0.439075    0.616376    11.00000   -1.50000
H45C  2    0.359238    0.425918    0.601115    11.00000   -1.50000
AFIX   0
C46   1    0.277194    0.616339    0.548344    11.00000    0.03687    0.03997 =
         0.03217   -0.00244    0.01664    0.00600
AFIX 137
H46A  2    0.278666    0.693499    0.541580    11.00000   -1.50000
H46B  2    0.259241    0.602586    0.579071    11.00000   -1.50000
H46C  2    0.261384    0.581267    0.508936    11.00000   -1.50000
AFIX   0
C51   1   -0.115383    0.520682    0.255327    11.00000    0.02998    0.01999 =
         0.01848    0.00217    0.00183    0.00457
AFIX  13
H51   2   -0.109013    0.599277    0.258393    11.00000   -1.20000
AFIX   0
C52   1   -0.051561    0.481012    0.380514    11.00000    0.02797    0.03571 =
         0.02969    0.01303   -0.00213   -0.00028
AFIX  13
H52   2   -0.079105    0.449988    0.393379    11.00000   -1.20000
AFIX   0
C53   1   -0.158414    0.500794    0.280873    11.00000    0.02188    0.03975 =
         0.02876   -0.00500    0.00182    0.01203
AFIX 137
H53A  2   -0.184622    0.547410    0.259390    11.00000   -1.50000
H53B  2   -0.149915    0.516270    0.325640    11.00000   -1.50000
H53C  2   -0.168284    0.425956    0.273960    11.00000   -1.50000
AFIX   0
C54   1   -0.126456    0.491308    0.186171    11.00000    0.06268    0.04283 =
         0.02163   -0.00016    0.00943   -0.01657
AFIX 137
H54A  2   -0.154714    0.530420    0.163010    11.00000   -1.50000
H54B  2   -0.132368    0.414312    0.181214    11.00000   -1.50000
H54C  2   -0.099374    0.510389    0.170020    11.00000   -1.50000
AFIX   0
C55   1   -0.049381    0.600155    0.394895    11.00000    0.04723    0.04439 =
         0.04840    0.00646   -0.01226    0.00770
AFIX 137
H55A  2   -0.023131    0.632518    0.381480    11.00000   -1.50000
H55B  2   -0.044235    0.610740    0.439837    11.00000   -1.50000
H55C  2   -0.079375    0.633881    0.372622    11.00000   -1.50000
AFIX   0
C56   1   -0.006612    0.423848    0.416571    11.00000    0.04723    0.04439 =
         0.04840    0.00646   -0.01226    0.00770
AFIX 137
H56A  2   -0.008387    0.348316    0.404554    11.00000   -1.50000
H56B  2   -0.003636    0.429679    0.461370    11.00000   -1.50000
H56C  2    0.021110    0.456766    0.406991    11.00000   -1.50000
AFIX   0
C61   1   -0.071523    0.310917    0.287645    11.00000    0.03140    0.02177 =
         0.02860    0.00543    0.00734    0.00437
C62   1   -0.107340    0.254640    0.303570    11.00000    0.03140    0.02177 =
         0.02860    0.00543    0.00734    0.00437
AFIX  43
H62   2   -0.125352    0.287596    0.328326    11.00000   -1.20000
AFIX   0
C63   1   -0.117049    0.150130    0.283485    11.00000    0.03140    0.02177 =
         0.02860    0.00543    0.00734    0.00437
AFIX  43
H63   2   -0.140886    0.110554    0.295691    11.00000   -1.20000
REM #####
HKLF 4
 
REM  cc56 in C2/c
REM R1 =  0.0235 for   6564 Fo > 4sig(Fo)  and  0.0252 for all   6893 data
REM    384 parameters refined using      0 restraints
 
END  
     
WGHT      0.0123     3.9674 
REM Highest difference peak  1.412,  deepest hole -1.244,  1-sigma level  0.074
Q1    1   0.3268  0.5046  0.4559  11.00000  0.05    1.41
Q2    1  -0.0693  0.1103  0.2482  11.00000  0.05    0.91
Q3    1   0.0024  0.4142  0.3902  11.00000  0.05    0.80
Q4    1  -0.1096  0.1307  0.2589  11.00000  0.05    0.77
Q5    1  -0.1151  0.1037  0.2415  11.00000  0.05    0.75
Q6    1  -0.0153  0.4292  0.4383  11.00000  0.05    0.68
Q7    1  -0.0587  0.3199  0.3095  11.00000  0.05    0.62
Q8    1  -0.0842  0.3034  0.2659  11.00000  0.05    0.58
Q9    1   0.0096  0.6616  0.2796  11.00000  0.05    0.57
Q10   1   0.2877  0.6973  0.3792  11.00000  0.05    0.49
Q11   1   0.0166  0.7360  0.2473  11.00000  0.05    0.44
Q12   1  -0.1225  0.1495  0.3018  11.00000  0.05    0.40
Q13   1   0.3231  0.2989  0.3969  11.00000  0.05    0.40
Q14   1   0.3173  0.3430  0.3199  11.00000  0.05    0.37
Q15   1   0.2673  0.6250  0.3968  11.00000  0.05    0.37
Q16   1   0.3671  0.6743  0.5167  11.00000  0.05    0.36
Q17   1   0.0166  0.4658  0.4400  11.00000  0.05    0.34
Q18   1   0.4150  0.4638  0.5493  11.00000  0.05    0.33
Q19   1   0.2738  0.3453  0.3585  11.00000  0.05    0.32
Q20   1   0.0000  0.3674  0.2500  10.50000  0.05    0.32

;
####################################################################### 
# 
# This file contains crystal structure data downloaded from the 
# Cambridge Structural Database (CSD) hosted by the Cambridge 
# Crystallographic Data Centre (CCDC).
# 
# Full information about CCDC data access policies and citation 
# guidelines are available at http://www.ccdc.cam.ac.uk/access/V1 
# 
# Audit and citation data items may have been added by the CCDC. 
# Please retain this information to preserve the provenance of 
# this file and to allow appropriate attribution of the data. 
# 
#######################################################################

data_cc298
_database_code_depnum_ccdc_archive 'CCDC 1058177'
_audit_update_record             
;
2015-04-06 deposited with the CCDC.
2015-05-28 downloaded from the CCDC.
;

_audit_creation_method           SHELXL-97
_chemical_name_systematic        
; 
 ? 
;
_chemical_name_common            ?
_chemical_melting_point          ?
_chemical_formula_moiety         ?
_chemical_formula_sum            'C51 H78 Br4 Cl2 P4 Pd2'
_chemical_formula_weight         1418.35

loop_
_atom_type_symbol
_atom_type_description
_atom_type_scat_dispersion_real
_atom_type_scat_dispersion_imag
_atom_type_scat_source
C C 0.0033 0.0016 'International Tables Vol C Tables 4.2.6.8 and 6.1.1.4'
H H 0.0000 0.0000 'International Tables Vol C Tables 4.2.6.8 and 6.1.1.4'
Br Br -0.2901 2.4595 'International Tables Vol C Tables 4.2.6.8 and 6.1.1.4'
Pd Pd -0.9988 1.0072 'International Tables Vol C Tables 4.2.6.8 and 6.1.1.4'
P P 0.1023 0.0942 'International Tables Vol C Tables 4.2.6.8 and 6.1.1.4'
Cl Cl 0.1484 0.1585 'International Tables Vol C Tables 4.2.6.8 and 6.1.1.4'

_symmetry_cell_setting           monoclinic
_symmetry_space_group_name_H-M   P2(1)/n

loop_
_symmetry_equiv_pos_as_xyz
'x, y, z'
'-x+1/2, y+1/2, -z+1/2'
'-x, -y, -z'
'x-1/2, -y-1/2, z-1/2'

_cell_length_a                   10.3876(9)
_cell_length_b                   16.2993(14)
_cell_length_c                   17.0895(15)
_cell_angle_alpha                90.00
_cell_angle_beta                 103.4770(14)
_cell_angle_gamma                90.00
_cell_volume                     2813.8(4)
_cell_formula_units_Z            2
_cell_measurement_temperature    120(2)
_cell_measurement_reflns_used    9847
_cell_measurement_theta_min      2.237
_cell_measurement_theta_max      23.629

_exptl_crystal_description       block
_exptl_crystal_colour            ?
_exptl_crystal_size_max          0.12
_exptl_crystal_size_mid          0.10
_exptl_crystal_size_min          0.09
_exptl_crystal_density_meas      ?
_exptl_crystal_density_diffrn    1.674
_exptl_crystal_density_method    'not measured'
_exptl_crystal_F_000             1420
_exptl_absorpt_coefficient_mu    3.721
_exptl_absorpt_correction_type   multi-scan
_exptl_absorpt_correction_T_min  0.5977
_exptl_absorpt_correction_T_max  0.7458
_exptl_absorpt_process_details   
'Bruker AXS area detector scaling and absorption correction'

_exptl_special_details           
; 
 ? 
;

_diffrn_ambient_temperature      120(2)
_diffrn_radiation_wavelength     0.71073
_diffrn_radiation_type           MoK\a
_diffrn_radiation_source         'fine-focus sealed tube'
_diffrn_radiation_monochromator  graphite
_diffrn_measurement_device_type  'Bruker APEX II'
_diffrn_measurement_method       'combination of \w- and \f-scans'
_diffrn_detector_area_resol_mean 8.33
_diffrn_standards_number         0
_diffrn_standards_interval_count 0
_diffrn_standards_interval_time  0
_diffrn_standards_decay_%        0
_diffrn_reflns_number            50587
_diffrn_reflns_av_R_equivalents  0.0399
_diffrn_reflns_av_sigmaI/netI    0.0184
_diffrn_reflns_limit_h_min       -12
_diffrn_reflns_limit_h_max       12
_diffrn_reflns_limit_k_min       -19
_diffrn_reflns_limit_k_max       19
_diffrn_reflns_limit_l_min       -20
_diffrn_reflns_limit_l_max       20
_diffrn_reflns_theta_min         1.75
_diffrn_reflns_theta_max         25.00
_reflns_number_total             4956
_reflns_number_gt                4411
_reflns_threshold_expression     >2sigma(I)

_computing_data_collection       ?
_computing_cell_refinement       ?
_computing_data_reduction        ?
_computing_structure_solution    'SHELXS-97 (Sheldrick, 1990)'
_computing_structure_refinement  'SHELXL-97 (Sheldrick, 1997)'
_computing_molecular_graphics    ?
_computing_publication_material  ?

_refine_special_details          
; 
 Refinement of F^2^ against ALL reflections.  The weighted R-factor wR and 
 goodness of fit S are based on F^2^, conventional R-factors R are based 
 on F, with F set to zero for negative F^2^. The threshold expression of 
 F^2^ > 2sigma(F^2^) is used only for calculating R-factors(gt) etc. and is 
 not relevant to the choice of reflections for refinement.  R-factors based 
 on F^2^ are statistically about twice as large as those based on F, and R- 
 factors based on ALL data will be even larger. 
;

_refine_ls_structure_factor_coef Fsqd
_refine_ls_matrix_type           full
_refine_ls_weighting_scheme      calc
_refine_ls_weighting_details     
'calc w=1/[\s^2^(Fo^2^)+(0.0211P)^2^+1.6590P] where P=(Fo^2^+2Fc^2^)/3'
_atom_sites_solution_primary     direct
_atom_sites_solution_secondary   difmap
_atom_sites_solution_hydrogens   geom
_refine_ls_hydrogen_treatment    constr
_refine_ls_extinction_method     none
_refine_ls_extinction_coef       ?
_refine_ls_number_reflns         4956
_refine_ls_number_parameters     307
_refine_ls_number_restraints     0
_refine_ls_R_factor_all          0.0239
_refine_ls_R_factor_gt           0.0185
_refine_ls_wR_factor_ref         0.0435
_refine_ls_wR_factor_gt          0.0423
_refine_ls_goodness_of_fit_ref   1.031
_refine_ls_restrained_S_all      1.031
_refine_ls_shift/su_max          0.002
_refine_ls_shift/su_mean         0.000

loop_
_atom_site_label
_atom_site_type_symbol
_atom_site_fract_x
_atom_site_fract_y
_atom_site_fract_z
_atom_site_U_iso_or_equiv
_atom_site_adp_type
_atom_site_occupancy
_atom_site_symmetry_multiplicity
_atom_site_calc_flag
_atom_site_refinement_flags
_atom_site_disorder_assembly
_atom_site_disorder_group
Pd Pd 0.395156(15) 0.403540(9) 0.721214(9) 0.01237(5) Uani 1 1 d . . .
Br1 Br 0.49003(2) 0.545123(13) 0.739042(15) 0.02224(6) Uani 1 1 d . . .
P1 P 0.61024(5) 0.35928(3) 0.72070(3) 0.01487(12) Uani 1 1 d . . .
P2 P 0.27881(5) 0.28512(3) 0.68228(3) 0.01305(12) Uani 1 1 d . . .
Br2 Br 0.18270(2) 0.466668(13) 0.732010(15) 0.02282(6) Uani 1 1 d . . .
C C 0.4226(2) 0.34341(13) 0.54284(13) 0.0148(4) Uani 1 1 d . . .
H1 H 0.3720 0.3511 0.4866 0.018 Uiso 1 1 calc R . .
H2 H 0.3751 0.3733 0.5780 0.018 Uiso 1 1 calc R . .
C11 C 0.5573(2) 0.38260(13) 0.55160(13) 0.0159(5) Uani 1 1 d . . .
C12 C 0.6446(2) 0.39761(13) 0.62652(13) 0.0161(5) Uani 1 1 d . . .
C13 C 0.7599(2) 0.44243(14) 0.62756(15) 0.0224(5) Uani 1 1 d . . .
H13 H 0.8172 0.4560 0.6778 0.027 Uiso 1 1 calc R . .
C14 C 0.7928(2) 0.46752(14) 0.55758(16) 0.0265(6) Uani 1 1 d . . .
H14 H 0.8724 0.4972 0.5601 0.032 Uiso 1 1 calc R . .
C15 C 0.7099(2) 0.44941(14) 0.48379(15) 0.0244(5) Uani 1 1 d . . .
H15 H 0.7332 0.4648 0.4353 0.029 Uiso 1 1 calc R . .
C16 C 0.5924(2) 0.40860(13) 0.48176(14) 0.0204(5) Uani 1 1 d . . .
H16 H 0.5338 0.3980 0.4312 0.024 Uiso 1 1 calc R . .
C21 C 0.4219(2) 0.25286(13) 0.56285(12) 0.0143(4) Uani 1 1 d . . .
C22 C 0.3565(2) 0.21949(13) 0.61934(12) 0.0141(4) Uani 1 1 d . . .
C23 C 0.3576(2) 0.13442(13) 0.63028(13) 0.0185(5) Uani 1 1 d . . .
H23 H 0.3104 0.1113 0.6663 0.022 Uiso 1 1 calc R . .
C24 C 0.4260(2) 0.08330(14) 0.58972(14) 0.0231(5) Uani 1 1 d . . .
H24 H 0.4255 0.0257 0.5979 0.028 Uiso 1 1 calc R . .
C25 C 0.4951(2) 0.11613(14) 0.53724(14) 0.0241(5) Uani 1 1 d . . .
H25 H 0.5456 0.0815 0.5111 0.029 Uiso 1 1 calc R . .
C26 C 0.4905(2) 0.19980(14) 0.52280(13) 0.0198(5) Uani 1 1 d . . .
H26 H 0.5351 0.2216 0.4848 0.024 Uiso 1 1 calc R . .
C31 C 0.7298(2) 0.41123(16) 0.80335(14) 0.0261(6) Uani 1 1 d . . .
H31 H 0.7263 0.4707 0.7885 0.031 Uiso 1 1 calc R . .
C32 C 0.6620(2) 0.24818(14) 0.72453(13) 0.0186(5) Uani 1 1 d . . .
H32 H 0.5815 0.2165 0.6974 0.022 Uiso 1 1 calc R . .
C33 C 0.6844(3) 0.4066(2) 0.88244(16) 0.0424(8) Uani 1 1 d . . .
H33A H 0.5899 0.4198 0.8722 0.064 Uiso 1 1 calc R . .
H33B H 0.7349 0.4460 0.9210 0.064 Uiso 1 1 calc R . .
H33C H 0.6994 0.3511 0.9047 0.064 Uiso 1 1 calc R . .
C5 C 0.4278(15) 0.5135(6) 0.9606(9) 0.043(3) Uani 0.50 1 d P A -1
H5A H 0.4447 0.5201 0.9063 0.052 Uiso 0.50 1 calc PR A -1
H5B H 0.3698 0.5591 0.9693 0.052 Uiso 0.50 1 calc PR A -1
Cl52 Cl 0.34493(16) 0.41964(9) 0.96465(9) 0.0448(4) Uani 0.50 1 d P A -1
Cl51 Cl 0.5775(3) 0.51970(16) 1.0320(2) 0.0446(7) Uani 0.50 1 d P A -1
C34 C 0.8769(2) 0.38661(17) 0.81821(16) 0.0310(6) Uani 1 1 d . . .
H34A H 0.9029 0.3840 0.7667 0.046 Uiso 1 1 calc R . .
H34B H 0.8898 0.3327 0.8443 0.046 Uiso 1 1 calc R . .
H34C H 0.9314 0.4274 0.8530 0.046 Uiso 1 1 calc R . .
C35 C 0.7672(2) 0.23084(14) 0.67644(14) 0.0227(5) Uani 1 1 d . . .
H35A H 0.7329 0.2471 0.6202 0.034 Uiso 1 1 calc R . .
H35B H 0.7881 0.1721 0.6790 0.034 Uiso 1 1 calc R . .
H35C H 0.8475 0.2623 0.6995 0.034 Uiso 1 1 calc R . .
C36 C 0.7074(2) 0.21172(17) 0.80940(15) 0.0325(6) Uani 1 1 d . . .
H36A H 0.7010 0.1518 0.8063 0.049 Uiso 1 1 calc R . .
H36B H 0.6507 0.2325 0.8435 0.049 Uiso 1 1 calc R . .
H36C H 0.7994 0.2276 0.8325 0.049 Uiso 1 1 calc R . .
C41 C 0.2548(2) 0.22043(13) 0.76663(13) 0.0179(5) Uani 1 1 d . . .
H41 H 0.2120 0.1682 0.7433 0.021 Uiso 1 1 calc R . .
C42 C 0.1085(2) 0.29878(13) 0.61879(13) 0.0174(5) Uani 1 1 d . . .
H42 H 0.0548 0.3260 0.6529 0.021 Uiso 1 1 calc R . .
C43 C 0.1622(2) 0.26151(15) 0.81267(15) 0.0273(6) Uani 1 1 d . . .
H43A H 0.0750 0.2697 0.7764 0.041 Uiso 1 1 calc R . .
H43B H 0.1991 0.3147 0.8334 0.041 Uiso 1 1 calc R . .
H43C H 0.1533 0.2264 0.8577 0.041 Uiso 1 1 calc R . .
C44 C 0.3858(2) 0.19839(15) 0.82388(14) 0.0256(5) Uani 1 1 d . . .
H44A H 0.4423 0.1697 0.7942 0.038 Uiso 1 1 calc R . .
H44B H 0.3692 0.1627 0.8666 0.038 Uiso 1 1 calc R . .
H44C H 0.4302 0.2486 0.8477 0.038 Uiso 1 1 calc R . .
C45 C 0.0426(2) 0.21639(14) 0.59144(15) 0.0237(5) Uani 1 1 d . . .
H45A H -0.0495 0.2256 0.5627 0.036 Uiso 1 1 calc R . .
H45B H 0.0449 0.1816 0.6385 0.036 Uiso 1 1 calc R . .
H45C H 0.0903 0.1892 0.5555 0.036 Uiso 1 1 calc R . .
C46 C 0.1027(2) 0.35380(15) 0.54563(14) 0.0231(5) Uani 1 1 d . . .
H46A H 0.1493 0.3271 0.5088 0.035 Uiso 1 1 calc R . .
H46B H 0.1450 0.4065 0.5633 0.035 Uiso 1 1 calc R . .
H46C H 0.0101 0.3631 0.5179 0.035 Uiso 1 1 calc R . .

loop_
_atom_site_aniso_label
_atom_site_aniso_U_11
_atom_site_aniso_U_22
_atom_site_aniso_U_33
_atom_site_aniso_U_23
_atom_site_aniso_U_13
_atom_site_aniso_U_12
Pd 0.01209(9) 0.01096(9) 0.01490(9) -0.00226(6) 0.00487(6) -0.00036(6)
Br1 0.02115(13) 0.01350(12) 0.03300(14) -0.00735(9) 0.00821(10) -0.00406(9)
P1 0.0120(3) 0.0182(3) 0.0146(3) -0.0019(2) 0.0034(2) 0.0003(2)
P2 0.0133(3) 0.0115(3) 0.0153(3) 0.0000(2) 0.0050(2) -0.0009(2)
Br2 0.01769(12) 0.01642(12) 0.03732(14) -0.00729(10) 0.01245(10) 0.00115(9)
C 0.0165(11) 0.0164(11) 0.0120(11) 0.0004(9) 0.0039(9) 0.0005(9)
C11 0.0182(11) 0.0102(11) 0.0216(12) 0.0010(9) 0.0092(9) 0.0032(9)
C12 0.0158(11) 0.0131(11) 0.0214(12) 0.0000(9) 0.0081(9) 0.0020(9)
C13 0.0180(12) 0.0180(12) 0.0315(14) -0.0004(10) 0.0065(10) -0.0012(9)
C14 0.0216(13) 0.0198(13) 0.0425(16) 0.0060(11) 0.0162(12) -0.0012(10)
C15 0.0297(14) 0.0176(12) 0.0312(14) 0.0073(10) 0.0179(12) 0.0015(10)
C16 0.0282(13) 0.0145(12) 0.0207(12) 0.0014(9) 0.0105(10) 0.0028(10)
C21 0.0128(11) 0.0150(11) 0.0131(11) -0.0011(9) -0.0011(9) 0.0000(9)
C22 0.0123(11) 0.0147(11) 0.0145(11) -0.0028(9) 0.0013(9) 0.0007(9)
C23 0.0189(12) 0.0152(11) 0.0205(12) 0.0001(9) 0.0029(9) -0.0023(9)
C24 0.0265(13) 0.0114(12) 0.0292(13) -0.0045(10) 0.0022(11) 0.0036(10)
C25 0.0247(13) 0.0205(13) 0.0268(13) -0.0101(10) 0.0052(11) 0.0043(10)
C26 0.0196(12) 0.0221(13) 0.0177(12) -0.0050(9) 0.0046(10) -0.0012(10)
C31 0.0177(12) 0.0353(15) 0.0236(13) -0.0129(11) 0.0015(10) -0.0005(10)
C32 0.0143(11) 0.0185(12) 0.0221(12) 0.0030(9) 0.0028(9) 0.0013(9)
C33 0.0228(14) 0.079(2) 0.0232(14) -0.0211(14) 0.0000(11) 0.0099(14)
C5 0.054(5) 0.037(6) 0.044(5) -0.004(6) 0.024(4) 0.007(6)
Cl52 0.0599(10) 0.0248(7) 0.0433(9) 0.0039(6) -0.0011(7) 0.0090(7)
Cl51 0.0369(11) 0.0539(19) 0.0465(13) -0.0100(15) 0.0167(8) 0.0107(15)
C34 0.0150(12) 0.0429(16) 0.0318(15) -0.0126(12) -0.0010(11) -0.0035(11)
C35 0.0175(12) 0.0220(13) 0.0285(13) -0.0015(10) 0.0053(10) 0.0060(10)
C36 0.0240(14) 0.0418(16) 0.0308(15) 0.0137(12) 0.0045(11) 0.0064(12)
C41 0.0195(12) 0.0159(12) 0.0201(12) 0.0024(9) 0.0084(10) -0.0025(9)
C42 0.0119(11) 0.0199(12) 0.0209(12) -0.0014(9) 0.0045(9) -0.0006(9)
C43 0.0311(14) 0.0290(14) 0.0263(14) 0.0047(11) 0.0162(11) -0.0003(11)
C44 0.0278(13) 0.0264(14) 0.0225(13) 0.0087(10) 0.0053(11) 0.0002(10)
C45 0.0180(12) 0.0237(13) 0.0291(13) -0.0036(10) 0.0050(10) -0.0046(10)
C46 0.0164(12) 0.0265(13) 0.0247(13) 0.0046(10) 0.0010(10) 0.0002(10)

_geom_special_details            
; 
 All esds (except the esd in the dihedral angle between two l.s. planes) 
 are estimated using the full covariance matrix.  The cell esds are taken 
 into account individually in the estimation of esds in distances, angles 
 and torsion angles; correlations between esds in cell parameters are only 
 used when they are defined by crystal symmetry.  An approximate (isotropic) 
 treatment of cell esds is used for estimating esds involving l.s. planes. 
;

loop_
_geom_bond_atom_site_label_1
_geom_bond_atom_site_label_2
_geom_bond_distance
_geom_bond_site_symmetry_2
_geom_bond_publ_flag
Pd P2 2.2922(6) . ?
Pd P1 2.3497(6) . ?
Pd Br2 2.4806(3) . ?
Pd Br1 2.4999(3) . ?
P1 C12 1.837(2) . ?
P1 C31 1.854(2) . ?
P1 C32 1.886(2) . ?
P2 C22 1.832(2) . ?
P2 C41 1.849(2) . ?
P2 C42 1.861(2) . ?
C C11 1.513(3) . ?
C C21 1.515(3) . ?
C H1 0.9900 . ?
C H2 0.9900 . ?
C11 C16 1.392(3) . ?
C11 C12 1.407(3) . ?
C12 C13 1.400(3) . ?
C13 C14 1.380(3) . ?
C13 H13 0.9500 . ?
C14 C15 1.383(4) . ?
C14 H14 0.9500 . ?
C15 C16 1.383(3) . ?
C15 H15 0.9500 . ?
C16 H16 0.9500 . ?
C21 C26 1.397(3) . ?
C21 C22 1.412(3) . ?
C22 C23 1.399(3) . ?
C23 C24 1.382(3) . ?
C23 H23 0.9500 . ?
C24 C25 1.380(3) . ?
C24 H24 0.9500 . ?
C25 C26 1.385(3) . ?
C25 H25 0.9500 . ?
C26 H26 0.9500 . ?
C31 C33 1.534(3) . ?
C31 C34 1.542(3) . ?
C31 H31 1.0000 . ?
C32 C36 1.536(3) . ?
C32 C35 1.539(3) . ?
C32 H32 1.0000 . ?
C33 H33A 0.9800 . ?
C33 H33B 0.9800 . ?
C33 H33C 0.9800 . ?
C5 Cl51 1.741(12) . ?
C5 Cl52 1.764(11) . ?
C5 H5A 0.9900 . ?
C5 H5B 0.9900 . ?
C34 H34A 0.9800 . ?
C34 H34B 0.9800 . ?
C34 H34C 0.9800 . ?
C35 H35A 0.9800 . ?
C35 H35B 0.9800 . ?
C35 H35C 0.9800 . ?
C36 H36A 0.9800 . ?
C36 H36B 0.9800 . ?
C36 H36C 0.9800 . ?
C41 C44 1.522(3) . ?
C41 C43 1.532(3) . ?
C41 H41 1.0000 . ?
C42 C46 1.528(3) . ?
C42 C45 1.530(3) . ?
C42 H42 1.0000 . ?
C43 H43A 0.9800 . ?
C43 H43B 0.9800 . ?
C43 H43C 0.9800 . ?
C44 H44A 0.9800 . ?
C44 H44B 0.9800 . ?
C44 H44C 0.9800 . ?
C45 H45A 0.9800 . ?
C45 H45B 0.9800 . ?
C45 H45C 0.9800 . ?
C46 H46A 0.9800 . ?
C46 H46B 0.9800 . ?
C46 H46C 0.9800 . ?

loop_
_geom_angle_atom_site_label_1
_geom_angle_atom_site_label_2
_geom_angle_atom_site_label_3
_geom_angle
_geom_angle_site_symmetry_1
_geom_angle_site_symmetry_3
_geom_angle_publ_flag
P2 Pd P1 100.25(2) . . ?
P2 Pd Br2 87.297(16) . . ?
P1 Pd Br2 172.235(16) . . ?
P2 Pd Br1 168.212(17) . . ?
P1 Pd Br1 86.311(16) . . ?
Br2 Pd Br1 86.579(10) . . ?
C12 P1 C31 106.23(11) . . ?
C12 P1 C32 104.17(10) . . ?
C31 P1 C32 106.08(11) . . ?
C12 P1 Pd 106.13(7) . . ?
C31 P1 Pd 109.02(8) . . ?
C32 P1 Pd 123.94(7) . . ?
C22 P2 C41 106.41(10) . . ?
C22 P2 C42 102.51(10) . . ?
C41 P2 C42 103.89(10) . . ?
C22 P2 Pd 112.80(7) . . ?
C41 P2 Pd 114.31(8) . . ?
C42 P2 Pd 115.71(7) . . ?
C11 C C21 116.24(17) . . ?
C11 C H1 108.2 . . ?
C21 C H1 108.2 . . ?
C11 C H2 108.2 . . ?
C21 C H2 108.2 . . ?
H1 C H2 107.4 . . ?
C16 C11 C12 119.0(2) . . ?
C16 C11 C 117.6(2) . . ?
C12 C11 C 123.24(19) . . ?
C13 C12 C11 118.1(2) . . ?
C13 C12 P1 120.45(17) . . ?
C11 C12 P1 121.49(16) . . ?
C14 C13 C12 121.8(2) . . ?
C14 C13 H13 119.1 . . ?
C12 C13 H13 119.1 . . ?
C13 C14 C15 120.0(2) . . ?
C13 C14 H14 120.0 . . ?
C15 C14 H14 120.0 . . ?
C16 C15 C14 118.9(2) . . ?
C16 C15 H15 120.5 . . ?
C14 C15 H15 120.5 . . ?
C15 C16 C11 122.0(2) . . ?
C15 C16 H16 119.0 . . ?
C11 C16 H16 119.0 . . ?
C26 C21 C22 118.56(19) . . ?
C26 C21 C 117.52(19) . . ?
C22 C21 C 123.92(18) . . ?
C23 C22 C21 118.86(19) . . ?
C23 C22 P2 119.44(16) . . ?
C21 C22 P2 121.61(16) . . ?
C24 C23 C22 121.3(2) . . ?
C24 C23 H23 119.3 . . ?
C22 C23 H23 119.3 . . ?
C25 C24 C23 119.9(2) . . ?
C25 C24 H24 120.1 . . ?
C23 C24 H24 120.1 . . ?
C24 C25 C26 119.8(2) . . ?
C24 C25 H25 120.1 . . ?
C26 C25 H25 120.1 . . ?
C25 C26 C21 121.5(2) . . ?
C25 C26 H26 119.3 . . ?
C21 C26 H26 119.3 . . ?
C33 C31 C34 109.8(2) . . ?
C33 C31 P1 111.08(17) . . ?
C34 C31 P1 117.95(17) . . ?
C33 C31 H31 105.7 . . ?
C34 C31 H31 105.7 . . ?
P1 C31 H31 105.7 . . ?
C36 C32 C35 109.48(19) . . ?
C36 C32 P1 115.25(17) . . ?
C35 C32 P1 112.96(15) . . ?
C36 C32 H32 106.2 . . ?
C35 C32 H32 106.2 . . ?
P1 C32 H32 106.2 . . ?
C31 C33 H33A 109.5 . . ?
C31 C33 H33B 109.5 . . ?
H33A C33 H33B 109.5 . . ?
C31 C33 H33C 109.5 . . ?
H33A C33 H33C 109.5 . . ?
H33B C33 H33C 109.5 . . ?
Cl51 C5 Cl52 112.8(6) . . ?
Cl51 C5 H5A 109.0 . . ?
Cl52 C5 H5A 109.0 . . ?
Cl51 C5 H5B 109.0 . . ?
Cl52 C5 H5B 109.0 . . ?
H5A C5 H5B 107.8 . . ?
C31 C34 H34A 109.5 . . ?
C31 C34 H34B 109.5 . . ?
H34A C34 H34B 109.5 . . ?
C31 C34 H34C 109.5 . . ?
H34A C34 H34C 109.5 . . ?
H34B C34 H34C 109.5 . . ?
C32 C35 H35A 109.5 . . ?
C32 C35 H35B 109.5 . . ?
H35A C35 H35B 109.5 . . ?
C32 C35 H35C 109.5 . . ?
H35A C35 H35C 109.5 . . ?
H35B C35 H35C 109.5 . . ?
C32 C36 H36A 109.5 . . ?
C32 C36 H36B 109.5 . . ?
H36A C36 H36B 109.5 . . ?
C32 C36 H36C 109.5 . . ?
H36A C36 H36C 109.5 . . ?
H36B C36 H36C 109.5 . . ?
C44 C41 C43 110.33(19) . . ?
C44 C41 P2 111.89(15) . . ?
C43 C41 P2 111.48(15) . . ?
C44 C41 H41 107.6 . . ?
C43 C41 H41 107.6 . . ?
P2 C41 H41 107.6 . . ?
C46 C42 C45 109.61(19) . . ?
C46 C42 P2 113.44(15) . . ?
C45 C42 P2 111.70(15) . . ?
C46 C42 H42 107.3 . . ?
C45 C42 H42 107.3 . . ?
P2 C42 H42 107.3 . . ?
C41 C43 H43A 109.5 . . ?
C41 C43 H43B 109.5 . . ?
H43A C43 H43B 109.5 . . ?
C41 C43 H43C 109.5 . . ?
H43A C43 H43C 109.5 . . ?
H43B C43 H43C 109.5 . . ?
C41 C44 H44A 109.5 . . ?
C41 C44 H44B 109.5 . . ?
H44A C44 H44B 109.5 . . ?
C41 C44 H44C 109.5 . . ?
H44A C44 H44C 109.5 . . ?
H44B C44 H44C 109.5 . . ?
C42 C45 H45A 109.5 . . ?
C42 C45 H45B 109.5 . . ?
H45A C45 H45B 109.5 . . ?
C42 C45 H45C 109.5 . . ?
H45A C45 H45C 109.5 . . ?
H45B C45 H45C 109.5 . . ?
C42 C46 H46A 109.5 . . ?
C42 C46 H46B 109.5 . . ?
H46A C46 H46B 109.5 . . ?
C42 C46 H46C 109.5 . . ?
H46A C46 H46C 109.5 . . ?
H46B C46 H46C 109.5 . . ?

_diffrn_measured_fraction_theta_max 1.000
_diffrn_reflns_theta_full        25.00
_diffrn_measured_fraction_theta_full 1.000
_refine_diff_density_max         0.371
_refine_diff_density_min         -0.325
_refine_diff_density_rms         0.061
_iucr_refine_instructions_details 
;
TITL cc298 in P2(1)/n
CELL  0.71073  10.3876  16.2993  17.0895   90.000  103.477   90.000
ZERR    2.00   0.00090   0.00140   0.00150   0.0000   0.0014   0.0000
LATT  1
SYMM 1/2-X, 1/2+Y, 1/2-Z
SFAC C H BR PD P Cl
UNIT 102 156 8 4 8 4
 
TEMP -153.880
L.S. 10
BOND $H
LIST 6
FMAP 2
PLAN 20
Size 0.12 0.10 0.09
Omit 0 50
Acta 50
 
WGHT    0.021100    1.659000
FVAR       0.08146   0.50000
PD    4    0.395156    0.403540    0.721214    11.00000    0.01209    0.01096 =
         0.01490   -0.00226    0.00487   -0.00036
BR1   3    0.490035    0.545123    0.739042    11.00000    0.02115    0.01350 =
         0.03300   -0.00735    0.00821   -0.00406
P1    5    0.610239    0.359283    0.720703    11.00000    0.01203    0.01816 =
         0.01455   -0.00186    0.00337    0.00028
P2    5    0.278810    0.285117    0.682277    11.00000    0.01326    0.01147 =
         0.01525    0.00003    0.00504   -0.00089
BR2   3    0.182697    0.466668    0.732010    11.00000    0.01769    0.01642 =
         0.03732   -0.00729    0.01245    0.00115
C     1    0.422636    0.343408    0.542840    11.00000    0.01649    0.01637 =
         0.01196    0.00041    0.00387    0.00047
AFIX  23
H1    2    0.371952    0.351106    0.486625    11.00000   -1.20000
H2    2    0.375080    0.373298    0.577973    11.00000   -1.20000
AFIX   0
C11   1    0.557336    0.382596    0.551600    11.00000    0.01823    0.01021 =
         0.02158    0.00096    0.00924    0.00319
C12   1    0.644607    0.397613    0.626518    11.00000    0.01575    0.01306 =
         0.02143   -0.00003    0.00813    0.00199
C13   1    0.759943    0.442430    0.627562    11.00000    0.01803    0.01804 =
         0.03153   -0.00040    0.00649   -0.00121
AFIX  43
H13   2    0.817191    0.455954    0.677847    11.00000   -1.20000
AFIX   0
C14   1    0.792801    0.467515    0.557581    11.00000    0.02159    0.01978 =
         0.04251    0.00602    0.01624   -0.00123
AFIX  43
H14   2    0.872359    0.497205    0.560083    11.00000   -1.20000
AFIX   0
C15   1    0.709853    0.449415    0.483787    11.00000    0.02968    0.01762 =
         0.03116    0.00732    0.01794    0.00147
AFIX  43
H15   2    0.733195    0.464771    0.435273    11.00000   -1.20000
AFIX   0
C16   1    0.592378    0.408599    0.481764    11.00000    0.02822    0.01450 =
         0.02074    0.00143    0.01053    0.00276
AFIX  43
H16   2    0.533799    0.397979    0.431173    11.00000   -1.20000
AFIX   0
C21   1    0.421863    0.252860    0.562847    11.00000    0.01284    0.01497 =
         0.01306   -0.00110   -0.00110    0.00002
C22   1    0.356480    0.219486    0.619343    11.00000    0.01233    0.01466 =
         0.01453   -0.00279    0.00126    0.00072
C23   1    0.357625    0.134415    0.630284    11.00000    0.01885    0.01518 =
         0.02050    0.00006    0.00290   -0.00234
AFIX  43
H23   2    0.310415    0.111317    0.666330    11.00000   -1.20000
AFIX   0
C24   1    0.426036    0.083300    0.589721    11.00000    0.02648    0.01137 =
         0.02921   -0.00448    0.00220    0.00362
AFIX  43
H24   2    0.425544    0.025668    0.597937    11.00000   -1.20000
AFIX   0
C25   1    0.495086    0.116133    0.537245    11.00000    0.02466    0.02048 =
         0.02676   -0.01010    0.00520    0.00431
AFIX  43
H25   2    0.545550    0.081457    0.511128    11.00000   -1.20000
AFIX   0
C26   1    0.490542    0.199798    0.522803    11.00000    0.01956    0.02212 =
         0.01774   -0.00497    0.00463   -0.00115
AFIX  43
H26   2    0.535119    0.221619    0.484814    11.00000   -1.20000
AFIX   0
C31   1    0.729844    0.411228    0.803352    11.00000    0.01766    0.03526 =
         0.02363   -0.01287    0.00153   -0.00051
AFIX  13
H31   2    0.726293    0.470665    0.788497    11.00000   -1.20000
AFIX   0
C32   1    0.662009    0.248183    0.724534    11.00000    0.01432    0.01853 =
         0.02209    0.00302    0.00278    0.00131
AFIX  13
H32   2    0.581500    0.216543    0.697357    11.00000   -1.20000
AFIX   0
C33   1    0.684407    0.406614    0.882444    11.00000    0.02276    0.07851 =
         0.02317   -0.02114    0.00002    0.00988
AFIX 137
H33A  2    0.589895    0.419771    0.872218    11.00000   -1.50000
H33B  2    0.734895    0.446041    0.920962    11.00000   -1.50000
H33C  2    0.699401    0.351082    0.904686    11.00000   -1.50000
AFIX   0
Part -1
C5    1    0.427820    0.513470    0.960640    10.50000    0.05444    0.03661 =
         0.04433   -0.00359    0.02442    0.00737
AFIX  23
H5A   2    0.444721    0.520111    0.906325    10.50000   -1.20000
H5B   2    0.369838    0.559113    0.969344    10.50000   -1.20000
AFIX   0
CL52  6    0.344931    0.419643    0.964654    10.50000    0.05986    0.02476 =
         0.04330    0.00387   -0.00113    0.00903
CL51  6    0.577483    0.519700    1.032023    10.50000    0.03686    0.05389 =
         0.04649   -0.00998    0.01667    0.01070
Part 0
C34   1    0.876857    0.386607    0.818208    11.00000    0.01505    0.04286 =
         0.03181   -0.01257   -0.00095   -0.00347
AFIX 137
H34A  2    0.902874    0.383993    0.766705    11.00000   -1.50000
H34B  2    0.889768    0.332743    0.844346    11.00000   -1.50000
H34C  2    0.931379    0.427435    0.853015    11.00000   -1.50000
AFIX   0
C35   1    0.767181    0.230843    0.676441    11.00000    0.01748    0.02198 =
         0.02853   -0.00154    0.00530    0.00603
AFIX 137
H35A  2    0.732929    0.247080    0.620221    11.00000   -1.50000
H35B  2    0.788101    0.172134    0.678988    11.00000   -1.50000
H35C  2    0.847499    0.262270    0.699483    11.00000   -1.50000
AFIX   0
C36   1    0.707372    0.211716    0.809404    11.00000    0.02403    0.04183 =
         0.03081    0.01374    0.00450    0.00636
AFIX 137
H36A  2    0.700961    0.151764    0.806345    11.00000   -1.50000
H36B  2    0.650729    0.232481    0.843513    11.00000   -1.50000
H36C  2    0.799363    0.227641    0.832489    11.00000   -1.50000
AFIX   0
C41   1    0.254810    0.220427    0.766628    11.00000    0.01953    0.01588 =
         0.02013    0.00244    0.00840   -0.00249
AFIX  13
H41   2    0.211994    0.168158    0.743292    11.00000   -1.20000
AFIX   0
C42   1    0.108467    0.298778    0.618788    11.00000    0.01187    0.01991 =
         0.02087   -0.00138    0.00445   -0.00057
AFIX  13
H42   2    0.054758    0.325960    0.652941    11.00000   -1.20000
AFIX   0
C43   1    0.162197    0.261511    0.812673    11.00000    0.03111    0.02904 =
         0.02634    0.00470    0.01623   -0.00029
AFIX 137
H43A  2    0.075022    0.269729    0.776411    11.00000   -1.50000
H43B  2    0.199054    0.314695    0.833414    11.00000   -1.50000
H43C  2    0.153258    0.226397    0.857655    11.00000   -1.50000
AFIX   0
C44   1    0.385809    0.198387    0.823883    11.00000    0.02776    0.02636 =
         0.02245    0.00872    0.00533    0.00018
AFIX 137
H44A  2    0.442324    0.169675    0.794171    11.00000   -1.50000
H44B  2    0.369248    0.162702    0.866639    11.00000   -1.50000
H44C  2    0.430187    0.248596    0.847696    11.00000   -1.50000
AFIX   0
C45   1    0.042631    0.216387    0.591439    11.00000    0.01804    0.02369 =
         0.02909   -0.00362    0.00501   -0.00457
AFIX 137
H45A  2   -0.049507    0.225599    0.562730    11.00000   -1.50000
H45B  2    0.044887    0.181617    0.638524    11.00000   -1.50000
H45C  2    0.090340    0.189169    0.555545    11.00000   -1.50000
AFIX   0
C46   1    0.102714    0.353796    0.545626    11.00000    0.01636    0.02653 =
         0.02467    0.00465    0.00102    0.00019
AFIX 137
H46A  2    0.149301    0.327110    0.508840    11.00000   -1.50000
H46B  2    0.145035    0.406501    0.563275    11.00000   -1.50000
H46C  2    0.010118    0.363053    0.517855    11.00000   -1.50000
REM #####
REM #####
REM #####
HKLF 4
 
REM  cc298 in P2(1)/n
REM R1 =  0.0185 for   4411 Fo > 4sig(Fo)  and  0.0239 for all   4956 data
REM    307 parameters refined using      0 restraints
 
END  
     
WGHT      0.0211      1.6590 
REM Highest difference peak  0.371,  deepest hole -0.325,  1-sigma level  0.061
Q1    1   0.2581  0.2429  0.7239  11.00000  0.05    0.37
Q2    1   0.5243  0.3769  0.7220  11.00000  0.05    0.37
Q3    1   0.3194  0.2426  0.6477  11.00000  0.05    0.35
Q4    1   0.4981  0.5496  0.6840  11.00000  0.05    0.33
Q5    1   0.1831  0.2847  0.6426  11.00000  0.05    0.31
Q6    1   0.4313  0.2957  0.5595  11.00000  0.05    0.31
Q7    1   0.2080  0.4597  0.7856  11.00000  0.05    0.29
Q8    1   0.1093  0.3209  0.5813  11.00000  0.05    0.29
Q9    1   0.6228  0.3739  0.6660  11.00000  0.05    0.29
Q10   1   0.0741  0.2590  0.6054  11.00000  0.05    0.28
Q11   1   0.4938  0.3583  0.5476  11.00000  0.05    0.27
Q12   1   0.4063  0.2354  0.6001  11.00000  0.05    0.27
Q13   1   0.2991  0.4138  0.9985  11.00000  0.05    0.27
Q14   1   0.6507  0.2942  0.7255  11.00000  0.05    0.26
Q15   1   0.3972  0.4064  0.7814  11.00000  0.05    0.26
Q16   1   0.4310  0.2205  0.5303  11.00000  0.05    0.26
Q17   1   0.5853  0.3805  0.5162  11.00000  0.05    0.26
Q18   1   0.6833  0.3807  0.7733  11.00000  0.05    0.26
Q19   1   0.3432  0.1821  0.6137  11.00000  0.05    0.26
Q20   1   0.4296  0.5536  0.6986  11.00000  0.05    0.25

;
